# Supplementary material for: Integrated transcriptomic and metabolomic analyses reveal the mechanisms underlying bio-organic fertilizer-mediated growth and nutrient enhancement in Schisandra chinensis (Turcz.) Baill
Source: Front Plant Sci. 2025 Nov 18;16:1662470. doi: 10.3389/fpls.2025.1662470 (PMC12670174; doi:10.3389/fpls.2025.1662470)
Supplement: Supplementary Figure 2 — qRT-PCR confirmed the quality of the transcriptome. (A) FPKM value of the genes. (B) qRT-PCR of genes. [file DataSheet2.zip]

Archive with 500 entries (493 files):
- Supplement data S1/
- __MACOSX/._Supplement data S1
- Supplement data S1/.DS_Store
- __MACOSX/Supplement data S1/._.DS_Store
- Supplement data S1/T2_vs_T0/
- __MACOSX/Supplement data S1/._T2_vs_T0
- Supplement data S1/T1_vs_T0/
- __MACOSX/Supplement data S1/._T1_vs_T0
- Supplement data S1/T3_vs_T0/
- __MACOSX/Supplement data S1/._T3_vs_T0
- Supplement data S1/T2_vs_T0/maps/
- __MACOSX/Supplement data S1/T2_vs_T0/._maps
- Supplement data S1/T2_vs_T0/T2_vs_T0_common_KEGG_enrichment_bar.pdf
- __MACOSX/Supplement data S1/T2_vs_T0/._T2_vs_T0_common_KEGG_enrichment_bar.pdf
- Supplement data S1/T2_vs_T0/T2_vs_T0_common_KEGG_enrichment_bar.png
- __MACOSX/Supplement data S1/T2_vs_T0/._T2_vs_T0_common_KEGG_enrichment_bar.png
- Supplement data S1/T2_vs_T0/T2_vs_T0_common_KEGG.xls
- __MACOSX/Supplement data S1/T2_vs_T0/._T2_vs_T0_common_KEGG.xls
- Supplement data S1/T2_vs_T0/T2_vs_T0_common_KEGG_enrichment_bubble.pdf
- __MACOSX/Supplement data S1/T2_vs_T0/._T2_vs_T0_common_KEGG_enrichment_bubble.pdf
- Supplement data S1/T2_vs_T0/T2_vs_T0_common_KEGG_enrichment_bubble.png
- __MACOSX/Supplement data S1/T2_vs_T0/._T2_vs_T0_common_KEGG_enrichment_bubble.png
- Supplement data S1/T2_vs_T0/T2_vs_T0_common_KEGG_enrichment_column.png
- __MACOSX/Supplement data S1/T2_vs_T0/._T2_vs_T0_common_KEGG_enrichment_column.png
- Supplement data S1/T2_vs_T0/T2_vs_T0_common_KEGG_enrichment_column.pdf
- __MACOSX/Supplement data S1/T2_vs_T0/._T2_vs_T0_common_KEGG_enrichment_column.pdf
- Supplement data S1/T1_vs_T0/maps/
- __MACOSX/Supplement data S1/T1_vs_T0/._maps
- Supplement data S1/T1_vs_T0/.DS_Store
- __MACOSX/Supplement data S1/T1_vs_T0/._.DS_Store
- Supplement data S1/T1_vs_T0/T1_vs_T0_common_KEGG_enrichment_bubble.pdf
- __MACOSX/Supplement data S1/T1_vs_T0/._T1_vs_T0_common_KEGG_enrichment_bubble.pdf
- Supplement data S1/T1_vs_T0/T1_vs_T0_common_KEGG_enrichment_bubble.png
- __MACOSX/Supplement data S1/T1_vs_T0/._T1_vs_T0_common_KEGG_enrichment_bubble.png
- Supplement data S1/T1_vs_T0/T1_vs_T0_common_KEGG.xls
- __MACOSX/Supplement data S1/T1_vs_T0/._T1_vs_T0_common_KEGG.xls
- Supplement data S1/T1_vs_T0/T1_vs_T0_common_KEGG_enrichment_bar.pdf
- __MACOSX/Supplement data S1/T1_vs_T0/._T1_vs_T0_common_KEGG_enrichment_bar.pdf
- Supplement data S1/T1_vs_T0/T1_vs_T0_common_KEGG_enrichment_bar.png
- __MACOSX/Supplement data S1/T1_vs_T0/._T1_vs_T0_common_KEGG_enrichment_bar.png
- Supplement data S1/T1_vs_T0/T1_vs_T0_common_KEGG_enrichment_column.png
- __MACOSX/Supplement data S1/T1_vs_T0/._T1_vs_T0_common_KEGG_enrichment_column.png
- Supplement data S1/T1_vs_T0/T1_vs_T0_common_KEGG_enrichment_column.pdf
- __MACOSX/Supplement data S1/T1_vs_T0/._T1_vs_T0_common_KEGG_enrichment_column.pdf
- Supplement data S1/T3_vs_T0/maps/
- __MACOSX/Supplement data S1/T3_vs_T0/._maps
- Supplement data S1/T3_vs_T0/T3_vs_T0_common_KEGG_enrichment_bar.pdf
- __MACOSX/Supplement data S1/T3_vs_T0/._T3_vs_T0_common_KEGG_enrichment_bar.pdf
- Supplement data S1/T3_vs_T0/T3_vs_T0_common_KEGG_enrichment_bar.png
- __MACOSX/Supplement data S1/T3_vs_T0/._T3_vs_T0_common_KEGG_enrichment_bar.png
- Supplement data S1/T3_vs_T0/T3_vs_T0_common_KEGG_enrichment_bubble.png
- __MACOSX/Supplement data S1/T3_vs_T0/._T3_vs_T0_common_KEGG_enrichment_bubble.png
- Supplement data S1/T3_vs_T0/T3_vs_T0_common_KEGG_enrichment_bubble.pdf
- __MACOSX/Supplement data S1/T3_vs_T0/._T3_vs_T0_common_KEGG_enrichment_bubble.pdf
- Supplement data S1/T3_vs_T0/T3_vs_T0_common_KEGG.xls
- __MACOSX/Supplement data S1/T3_vs_T0/._T3_vs_T0_common_KEGG.xls
- Supplement data S1/T3_vs_T0/T3_vs_T0_common_KEGG_enrichment_column.pdf
- __MACOSX/Supplement data S1/T3_vs_T0/._T3_vs_T0_common_KEGG_enrichment_column.pdf
- Supplement data S1/T3_vs_T0/T3_vs_T0_common_KEGG_enrichment_column.png
- __MACOSX/Supplement data S1/T3_vs_T0/._T3_vs_T0_common_KEGG_enrichment_column.png
- Supplement data S1/T2_vs_T0/maps/ko00270.png
- __MACOSX/Supplement data S1/T2_vs_T0/maps/._ko00270.png
- Supplement data S1/T2_vs_T0/maps/ko00310.png
- __MACOSX/Supplement data S1/T2_vs_T0/maps/._ko00310.png
- Supplement data S1/T2_vs_T0/maps/ko02010.html
- __MACOSX/Supplement data S1/T2_vs_T0/maps/._ko02010.html
- Supplement data S1/T2_vs_T0/maps/ko00220.html
- __MACOSX/Supplement data S1/T2_vs_T0/maps/._ko00220.html
- Supplement data S1/T2_vs_T0/maps/ko00460.png
- __MACOSX/Supplement data S1/T2_vs_T0/maps/._ko00460.png
- Supplement data S1/T2_vs_T0/maps/ko00500.png
- __MACOSX/Supplement data S1/T2_vs_T0/maps/._ko00500.png
- Supplement data S1/T2_vs_T0/maps/ko04075.html
- __MACOSX/Supplement data S1/T2_vs_T0/maps/._ko04075.html
- Supplement data S1/T2_vs_T0/maps/ko00630.html
- __MACOSX/Supplement data S1/T2_vs_T0/maps/._ko00630.html
- Supplement data S1/T2_vs_T0/maps/ko00260.html
- __MACOSX/Supplement data S1/T2_vs_T0/maps/._ko00260.html
- Supplement data S1/T2_vs_T0/maps/ko00240.html
- __MACOSX/Supplement data S1/T2_vs_T0/maps/._ko00240.html
- Supplement data S1/T2_vs_T0/maps/ko01040.html
- __MACOSX/Supplement data S1/T2_vs_T0/maps/._ko01040.html
- Supplement data S1/T2_vs_T0/maps/ko00780.html
- __MACOSX/Supplement data S1/T2_vs_T0/maps/._ko00780.html
- Supplement data S1/T2_vs_T0/maps/ko00260.png
- __MACOSX/Supplement data S1/T2_vs_T0/maps/._ko00260.png
- Supplement data S1/T2_vs_T0/maps/ko00710.png
- __MACOSX/Supplement data S1/T2_vs_T0/maps/._ko00710.png
- Supplement data S1/T2_vs_T0/maps/ko00950.png
- __MACOSX/Supplement data S1/T2_vs_T0/maps/._ko00950.png
- Supplement data S1/T2_vs_T0/maps/ko00944.png
- __MACOSX/Supplement data S1/T2_vs_T0/maps/._ko00944.png
- Supplement data S1/T2_vs_T0/maps/ko04075.png
- __MACOSX/Supplement data S1/T2_vs_T0/maps/._ko04075.png
- Supplement data S1/T2_vs_T0/maps/ko00561.png
- __MACOSX/Supplement data S1/T2_vs_T0/maps/._ko00561.png
- Supplement data S1/T2_vs_T0/maps/ko00230.html
- __MACOSX/Supplement data S1/T2_vs_T0/maps/._ko00230.html
- Supplement data S1/T2_vs_T0/maps/ko00400.png
- __MACOSX/Supplement data S1/T2_vs_T0/maps/._ko00400.png
- Supplement data S1/T2_vs_T0/maps/ko00945.png
- __MACOSX/Supplement data S1/T2_vs_T0/maps/._ko00945.png
- Supplement data S1/T2_vs_T0/maps/ko00400.html
- __MACOSX/Supplement data S1/T2_vs_T0/maps/._ko00400.html
- Supplement data S1/T2_vs_T0/maps/ko00380.html
- __MACOSX/Supplement data S1/T2_vs_T0/maps/._ko00380.html
- Supplement data S1/T2_vs_T0/maps/ko00945.html
- __MACOSX/Supplement data S1/T2_vs_T0/maps/._ko00945.html
- Supplement data S1/T2_vs_T0/maps/ko00250.html
- __MACOSX/Supplement data S1/T2_vs_T0/maps/._ko00250.html
- Supplement data S1/T2_vs_T0/maps/ko00591.html
- __MACOSX/Supplement data S1/T2_vs_T0/maps/._ko00591.html
- Supplement data S1/T2_vs_T0/maps/ko00944.html
- __MACOSX/Supplement data S1/T2_vs_T0/maps/._ko00944.html
- Supplement data S1/T2_vs_T0/maps/ko00360.png
- __MACOSX/Supplement data S1/T2_vs_T0/maps/._ko00360.png
- Supplement data S1/T2_vs_T0/maps/ko00790.html
- __MACOSX/Supplement data S1/T2_vs_T0/maps/._ko00790.html
- Supplement data S1/T2_vs_T0/maps/ko00941.png
- __MACOSX/Supplement data S1/T2_vs_T0/maps/._ko00941.png
- Supplement data S1/T2_vs_T0/maps/ko01040.png
- __MACOSX/Supplement data S1/T2_vs_T0/maps/._ko01040.png
- Supplement data S1/T2_vs_T0/maps/ko00030.html
- __MACOSX/Supplement data S1/T2_vs_T0/maps/._ko00030.html
- Supplement data S1/T2_vs_T0/maps/ko00460.html
- __MACOSX/Supplement data S1/T2_vs_T0/maps/._ko00460.html
- Supplement data S1/T2_vs_T0/maps/ko00270.html
- __MACOSX/Supplement data S1/T2_vs_T0/maps/._ko00270.html
- Supplement data S1/T2_vs_T0/maps/ko00620.html
- __MACOSX/Supplement data S1/T2_vs_T0/maps/._ko00620.html
- Supplement data S1/T2_vs_T0/maps/ko02010.png
- __MACOSX/Supplement data S1/T2_vs_T0/maps/._ko02010.png
- Supplement data S1/T2_vs_T0/maps/ko00940.png
- __MACOSX/Supplement data S1/T2_vs_T0/maps/._ko00940.png
- Supplement data S1/T2_vs_T0/maps/ko00030.png
- __MACOSX/Supplement data S1/T2_vs_T0/maps/._ko00030.png
- Supplement data S1/T2_vs_T0/maps/ko00970.png
- __MACOSX/Supplement data S1/T2_vs_T0/maps/._ko00970.png
- Supplement data S1/T2_vs_T0/maps/ko00780.png
- __MACOSX/Supplement data S1/T2_vs_T0/maps/._ko00780.png
- Supplement data S1/T2_vs_T0/maps/ko00999.png
- __MACOSX/Supplement data S1/T2_vs_T0/maps/._ko00999.png
- Supplement data S1/T2_vs_T0/maps/ko00750.html
- __MACOSX/Supplement data S1/T2_vs_T0/maps/._ko00750.html
- Supplement data S1/T2_vs_T0/maps/ko00592.html
- __MACOSX/Supplement data S1/T2_vs_T0/maps/._ko00592.html
- Supplement data S1/T2_vs_T0/maps/ko00910.html
- __MACOSX/Supplement data S1/T2_vs_T0/maps/._ko00910.html
- Supplement data S1/T2_vs_T0/maps/ko00290.html
- __MACOSX/Supplement data S1/T2_vs_T0/maps/._ko00290.html
- Supplement data S1/T2_vs_T0/maps/ko00620.png
- __MACOSX/Supplement data S1/T2_vs_T0/maps/._ko00620.png
- Supplement data S1/T2_vs_T0/maps/ko00350.png
- __MACOSX/Supplement data S1/T2_vs_T0/maps/._ko00350.png
- Supplement data S1/T2_vs_T0/maps/ko00052.html
- __MACOSX/Supplement data S1/T2_vs_T0/maps/._ko00052.html
- Supplement data S1/T2_vs_T0/maps/ko00230.png
- __MACOSX/Supplement data S1/T2_vs_T0/maps/._ko00230.png
- Supplement data S1/T2_vs_T0/maps/ko00750.png
- __MACOSX/Supplement data S1/T2_vs_T0/maps/._ko00750.png
- Supplement data S1/T2_vs_T0/maps/ko00220.png
- __MACOSX/Supplement data S1/T2_vs_T0/maps/._ko00220.png
- Supplement data S1/T2_vs_T0/maps/ko00950.html
- __MACOSX/Supplement data S1/T2_vs_T0/maps/._ko00950.html
- Supplement data S1/T2_vs_T0/maps/ko00591.png
- __MACOSX/Supplement data S1/T2_vs_T0/maps/._ko00591.png
- Supplement data S1/T2_vs_T0/maps/ko00630.png
- __MACOSX/Supplement data S1/T2_vs_T0/maps/._ko00630.png
- Supplement data S1/T2_vs_T0/maps/ko00710.html
- __MACOSX/Supplement data S1/T2_vs_T0/maps/._ko00710.html
- Supplement data S1/T2_vs_T0/maps/ko00960.png
- __MACOSX/Supplement data S1/T2_vs_T0/maps/._ko00960.png
- Supplement data S1/T2_vs_T0/maps/ko00790.png
- __MACOSX/Supplement data S1/T2_vs_T0/maps/._ko00790.png
- Supplement data S1/T2_vs_T0/maps/ko00592.png
- __MACOSX/Supplement data S1/T2_vs_T0/maps/._ko00592.png
- Supplement data S1/T2_vs_T0/maps/ko00730.html
- __MACOSX/Supplement data S1/T2_vs_T0/maps/._ko00730.html
- Supplement data S1/T2_vs_T0/maps/ko00360.html
- __MACOSX/Supplement data S1/T2_vs_T0/maps/._ko00360.html
- Supplement data S1/T2_vs_T0/maps/ko00380.png
- __MACOSX/Supplement data S1/T2_vs_T0/maps/._ko00380.png
- Supplement data S1/T2_vs_T0/maps/ko00970.html
- __MACOSX/Supplement data S1/T2_vs_T0/maps/._ko00970.html
- Supplement data S1/T2_vs_T0/maps/ko00310.html
- __MACOSX/Supplement data S1/T2_vs_T0/maps/._ko00310.html
- Supplement data S1/T2_vs_T0/maps/ko00500.html
- __MACOSX/Supplement data S1/T2_vs_T0/maps/._ko00500.html
- Supplement data S1/T2_vs_T0/maps/ko00941.html
- __MACOSX/Supplement data S1/T2_vs_T0/maps/._ko00941.html
- Supplement data S1/T2_vs_T0/maps/ko00330.png
- __MACOSX/Supplement data S1/T2_vs_T0/maps/._ko00330.png
- Supplement data S1/T2_vs_T0/maps/ko00250.png
- __MACOSX/Supplement data S1/T2_vs_T0/maps/._ko00250.png
- Supplement data S1/T2_vs_T0/maps/ko00052.png
- __MACOSX/Supplement data S1/T2_vs_T0/maps/._ko00052.png
- Supplement data S1/T2_vs_T0/maps/ko00561.html
- __MACOSX/Supplement data S1/T2_vs_T0/maps/._ko00561.html
- Supplement data S1/T2_vs_T0/maps/ko00130.png
- __MACOSX/Supplement data S1/T2_vs_T0/maps/._ko00130.png
- Supplement data S1/T2_vs_T0/maps/ko00330.html
- __MACOSX/Supplement data S1/T2_vs_T0/maps/._ko00330.html
- Supplement data S1/T2_vs_T0/maps/ko00290.png
- __MACOSX/Supplement data S1/T2_vs_T0/maps/._ko00290.png
- Supplement data S1/T2_vs_T0/maps/ko00910.png
- __MACOSX/Supplement data S1/T2_vs_T0/maps/._ko00910.png
- Supplement data S1/T2_vs_T0/maps/ko00960.html
- __MACOSX/Supplement data S1/T2_vs_T0/maps/._ko00960.html
- Supplement data S1/T2_vs_T0/maps/ko00999.html
- __MACOSX/Supplement data S1/T2_vs_T0/maps/._ko00999.html
- Supplement data S1/T2_vs_T0/maps/ko00130.html
- __MACOSX/Supplement data S1/T2_vs_T0/maps/._ko00130.html
- Supplement data S1/T2_vs_T0/maps/ko00730.png
- __MACOSX/Supplement data S1/T2_vs_T0/maps/._ko00730.png
- Supplement data S1/T2_vs_T0/maps/ko00240.png
- __MACOSX/Supplement data S1/T2_vs_T0/maps/._ko00240.png
- Supplement data S1/T2_vs_T0/maps/ko00940.html
- __MACOSX/Supplement data S1/T2_vs_T0/maps/._ko00940.html
- Supplement data S1/T2_vs_T0/maps/ko00350.html
- __MACOSX/Supplement data S1/T2_vs_T0/maps/._ko00350.html
- Supplement data S1/T1_vs_T0/maps/ko00270.png
- __MACOSX/Supplement data S1/T1_vs_T0/maps/._ko00270.png
- Supplement data S1/T1_vs_T0/maps/ko00040.html
- __MACOSX/Supplement data S1/T1_vs_T0/maps/._ko00040.html
- Supplement data S1/T1_vs_T0/maps/ko02010.html
- __MACOSX/Supplement data S1/T1_vs_T0/maps/._ko02010.html
- Supplement data S1/T1_vs_T0/maps/ko00460.png
- __MACOSX/Supplement data S1/T1_vs_T0/maps/._ko00460.png
- Supplement data S1/T1_vs_T0/maps/ko00500.png
- __MACOSX/Supplement data S1/T1_vs_T0/maps/._ko00500.png
- Supplement data S1/T1_vs_T0/maps/ko00020.html
- __MACOSX/Supplement data S1/T1_vs_T0/maps/._ko00020.html
- Supplement data S1/T1_vs_T0/maps/ko04075.html
- __MACOSX/Supplement data S1/T1_vs_T0/maps/._ko04075.html
- Supplement data S1/T1_vs_T0/maps/ko00630.html
- __MACOSX/Supplement data S1/T1_vs_T0/maps/._ko00630.html
- Supplement data S1/T1_vs_T0/maps/ko00260.html
- __MACOSX/Supplement data S1/T1_vs_T0/maps/._ko00260.html
- Supplement data S1/T1_vs_T0/maps/ko00240.html
- __MACOSX/Supplement data S1/T1_vs_T0/maps/._ko00240.html
- Supplement data S1/T1_vs_T0/maps/ko01040.html
- __MACOSX/Supplement data S1/T1_vs_T0/maps/._ko01040.html
- Supplement data S1/T1_vs_T0/maps/ko00260.png
- __MACOSX/Supplement data S1/T1_vs_T0/maps/._ko00260.png
- Supplement data S1/T1_vs_T0/maps/ko00710.png
- __MACOSX/Supplement data S1/T1_vs_T0/maps/._ko00710.png
- Supplement data S1/T1_vs_T0/maps/ko00950.png
- __MACOSX/Supplement data S1/T1_vs_T0/maps/._ko00950.png
- Supplement data S1/T1_vs_T0/maps/ko00944.png
- __MACOSX/Supplement data S1/T1_vs_T0/maps/._ko00944.png
- Supplement data S1/T1_vs_T0/maps/ko04075.png
- __MACOSX/Supplement data S1/T1_vs_T0/maps/._ko04075.png
- Supplement data S1/T1_vs_T0/maps/ko00561.png
- __MACOSX/Supplement data S1/T1_vs_T0/maps/._ko00561.png
- Supplement data S1/T1_vs_T0/maps/ko00230.html
- __MACOSX/Supplement data S1/T1_vs_T0/maps/._ko00230.html
- Supplement data S1/T1_vs_T0/maps/ko00400.png
- __MACOSX/Supplement data S1/T1_vs_T0/maps/._ko00400.png
- Supplement data S1/T1_vs_T0/maps/ko00945.png
- __MACOSX/Supplement data S1/T1_vs_T0/maps/._ko00945.png
- Supplement data S1/T1_vs_T0/maps/ko00010.png
- __MACOSX/Supplement data S1/T1_vs_T0/maps/._ko00010.png
- Supplement data S1/T1_vs_T0/maps/ko00400.html
- __MACOSX/Supplement data S1/T1_vs_T0/maps/._ko00400.html
- Supplement data S1/T1_vs_T0/maps/ko00380.html
- __MACOSX/Supplement data S1/T1_vs_T0/maps/._ko00380.html
- Supplement data S1/T1_vs_T0/maps/ko00945.html
- __MACOSX/Supplement data S1/T1_vs_T0/maps/._ko00945.html
- Supplement data S1/T1_vs_T0/maps/ko00250.html
- __MACOSX/Supplement data S1/T1_vs_T0/maps/._ko00250.html
- Supplement data S1/T1_vs_T0/maps/ko00591.html
- __MACOSX/Supplement data S1/T1_vs_T0/maps/._ko00591.html
- Supplement data S1/T1_vs_T0/maps/ko00010.html
- __MACOSX/Supplement data S1/T1_vs_T0/maps/._ko00010.html
- Supplement data S1/T1_vs_T0/maps/ko00944.html
- __MACOSX/Supplement data S1/T1_vs_T0/maps/._ko00944.html
- Supplement data S1/T1_vs_T0/maps/ko00360.png
- __MACOSX/Supplement data S1/T1_vs_T0/maps/._ko00360.png
- Supplement data S1/T1_vs_T0/maps/ko00790.html
- __MACOSX/Supplement data S1/T1_vs_T0/maps/._ko00790.html
- Supplement data S1/T1_vs_T0/maps/ko00941.png
- __MACOSX/Supplement data S1/T1_vs_T0/maps/._ko00941.png
- Supplement data S1/T1_vs_T0/maps/ko01040.png
- __MACOSX/Supplement data S1/T1_vs_T0/maps/._ko01040.png
- Supplement data S1/T1_vs_T0/maps/ko00030.html
- __MACOSX/Supplement data S1/T1_vs_T0/maps/._ko00030.html
- Supplement data S1/T1_vs_T0/maps/ko00460.html
- __MACOSX/Supplement data S1/T1_vs_T0/maps/._ko00460.html
- Supplement data S1/T1_vs_T0/maps/ko00270.html
- __MACOSX/Supplement data S1/T1_vs_T0/maps/._ko00270.html
- Supplement data S1/T1_vs_T0/maps/ko00620.html
- __MACOSX/Supplement data S1/T1_vs_T0/maps/._ko00620.html
- Supplement data S1/T1_vs_T0/maps/ko02010.png
- __MACOSX/Supplement data S1/T1_vs_T0/maps/._ko02010.png
- Supplement data S1/T1_vs_T0/maps/ko00940.png
- __MACOSX/Supplement data S1/T1_vs_T0/maps/._ko00940.png
- Supplement data S1/T1_vs_T0/maps/ko00030.png
- __MACOSX/Supplement data S1/T1_vs_T0/maps/._ko00030.png
- Supplement data S1/T1_vs_T0/maps/ko00970.png
- __MACOSX/Supplement data S1/T1_vs_T0/maps/._ko00970.png
[truncated: 200 more entries]
