# Supplementary material for: Integrated transcriptomic and metabolomic analyses reveal the mechanisms underlying bio-organic fertilizer-mediated growth and nutrient enhancement in Schisandra chinensis (Turcz.) Baill
Source: Front Plant Sci. 2025 Nov 18;16:1662470. doi: 10.3389/fpls.2025.1662470 (PMC12670174; doi:10.3389/fpls.2025.1662470)
Supplement: Supplementary Figure 2 — qRT-PCR confirmed the quality of the transcriptome. (A) FPKM value of the genes. (B) qRT-PCR of genes. [file DataSheet2.zip › Supplement data S1/T2_vs_T0/T2_vs_T0_common_KEGG.xls]

KEGG_map	Description	Rich_factor_meta	DiffRatio_meta	BgRatio_meta	P-value_meta	Adjusted P-value_meta	Index_meta	CID_meta	Rich_factor_gene	DiffRatio_gene	BgRatio_gene	P-value_gene	Adjusted P-value_gene	Index_gene	KO_gene	Hyperlink
ko00940	Phenylpropanoid biosynthesis	9/19	9/78	19/309	0.0263538977990332	1.0	mws2212;MWSCX015;mws2213;mws0014;mws0250;pma0149;pmb0751;pme1439;mws0921	C01197+C10945+C00423+C01494+C00082+C02887+C02947+C00811+C02646	39/148	39/543	148/6477	4.04635564548e-08	4.57238187939e-06	Cluster-15263.28001;Cluster-15263.31820;Cluster-15263.21035;Cluster-15263.39667;Cluster-15263.33869;Cluster-15263.41087;Cluster-15263.26351;Cluster-15263.27848;Cluster-15263.52396;Cluster-15263.36046;Cluster-15263.38311;Cluster-15263.38190;Cluster-15263.31582;Cluster-15263.36284;Cluster-15263.56164;Cluster-15263.35572;Cluster-15263.35185;Cluster-15263.38949;Cluster-15263.32128;Cluster-15263.16569…	K00430+K05349+K00430+K00430+K10775+K00430+K00430+K00430+K05350+K00430+K00487+K00430+K09755+K10775+K01188+K00588+K10775+K09754+K13065+K13065+K09754+K10775+K00430+K13066+K00430+K00588+K00430+K18368+K18368+K00430+K23260+K00430+K00430+K00430+K01188+K00430+K00430+K13065+K09755	=HYPERLINK("maps/ko00940.html", "https://www.genome.jp/dbget-bin/www_bget?ko00940")
ko00941	Flavonoid biosynthesis	14/27	14/78	27/309	0.0016982340664725	0.0984975758554056	mws0914;pme3475;mws0744;MWSHY0098;MWSHY0145;mws0032;MWSHY0017;pme2960;mws1179;pme1201;mws2118;mws0789;mws0044;pmb0751	C09826+C09614+C02906+C12136+C05631+C10107+C00509+C06561+C09099+C00774+C01604+C09827+C01617+C02947	20/59	20/543	59/6477	3.93407080092e-06	0.000222275000252	Cluster-15263.35544;Cluster-15263.32254;Cluster-15263.34394;Cluster-15263.38311;Cluster-15263.35871;Cluster-15263.34443;Cluster-15263.15074;Cluster-15263.35572;Cluster-15263.33480;Cluster-15263.28690;Cluster-15263.8717;Cluster-15263.53741;Cluster-15263.38949;Cluster-15263.32128;Cluster-15263.16569;Cluster-15263.34278;Cluster-15263.44699;Cluster-15263.37676;Cluster-15263.29116;Cluster-15263.34262	K00475+K05277+K01859+K00487+K00475+K05277+K00588+K00588+K00660+K13082+K01859+K01859+K09754+K13065+K13065+K00475+K00660+K05277+K13065+K09754	=HYPERLINK("maps/ko00941.html", "https://www.genome.jp/dbget-bin/www_bget?ko00941")
ko00910	Nitrogen metabolism	1/1	1/78	1/309	0.252427184466019	1.0	pme0193	C00064	11/38	11/543	38/6477	0.00173621953136	0.0470708204567	Cluster-15263.37657;Cluster-15263.38827;Cluster-15263.14074;Cluster-15263.38107;Cluster-15263.30289;Cluster-15263.25694;Cluster-15263.22043;Cluster-15263.24899;Cluster-15263.38541;Cluster-15263.33221;Cluster-15263.23695	K01674+K01915+K01674+K01915+K00264+K02575+K01673+K01674+K10534+K00264+K01725	=HYPERLINK("maps/ko00910.html", "https://www.genome.jp/dbget-bin/www_bget?ko00910")
ko04075	Plant hormone signal transduction	1/3	1/78	3/309	0.583583694380317	1.0	pme1651	C00954	33/220	33/543	220/6477	0.00526930670762	0.085061665423	Cluster-15263.32387;Cluster-15263.10240;Cluster-15263.28806;Cluster-15263.37106;Cluster-15263.39064;Cluster-15263.38446;Cluster-15263.19983;Cluster-15263.37993;Cluster-15263.29876;Cluster-15263.37511;Cluster-15263.31391;Cluster-15263.38490;Cluster-15263.37165;Cluster-15263.29697;Cluster-15263.38947;Cluster-15263.34822;Cluster-15263.29983;Cluster-15263.38038;Cluster-15263.39743;Cluster-15263.41691…	K14497+K14484+K13464+K13422+K14504+K14506+K14432+K13413+K13449+K14431+K14488+K14486+K13464+K14508+K14515+K14487+K14490+K13464+K13464+K14487+K14484+K14505+K14498+K14486+K13464+K14492+K14499+K14487+K13449+K14504+K14508+K14496+K13464	=HYPERLINK("maps/ko04075.html", "https://www.genome.jp/dbget-bin/www_bget?ko04075")
ko00945	Stilbenoid, diarylheptanoid and gingerol biosynthesis	1/3	1/78	3/309	0.583583694380317	1.0	pmb0751	C02947	8/27	8/543	27/6477	0.00643708386371	0.090923809575	Cluster-15263.38311;Cluster-15263.15074;Cluster-15263.35572;Cluster-15263.38949;Cluster-15263.32128;Cluster-15263.16569;Cluster-15263.34262;Cluster-15263.29116	K00487+K00588+K00588+K09754+K13065+K13065+K09754+K13065	=HYPERLINK("maps/ko00945.html", "https://www.genome.jp/dbget-bin/www_bget?ko00945")
ko00750	Vitamin B6 metabolism	1/3	1/78	3/309	0.583583694380317	1.0	pme0193	C00064	5/16	5/543	16/6477	0.0249438519211	0.234887938924	Cluster-15263.34594;Cluster-15263.25891;Cluster-15263.27728;Cluster-15263.32655;Cluster-15263.25472	K13248+K06215+K00831+K13248+K01733	=HYPERLINK("maps/ko00750.html", "https://www.genome.jp/dbget-bin/www_bget?ko00750")
ko00052	Galactose metabolism	1/13	1/78	13/309	0.979142212403101	1.0	MWS2442	C00085	12/67	12/543	67/6477	0.0271251964377	0.235780553651	Cluster-15263.25636;Cluster-15263.26814;Cluster-15263.38158;Cluster-15263.27484;Cluster-15263.25818;Cluster-15263.31647;Cluster-15263.30065;Cluster-15263.36617;Cluster-15263.32840;Cluster-15263.30692;Cluster-15263.42088;Cluster-15263.22236	K18819+K07407+K12447+K00844+K06617+K01193+K07407+K07407+K18819+K18819+K06617+K06611	=HYPERLINK("maps/ko00052.html", "https://www.genome.jp/dbget-bin/www_bget?ko00052")
ko00270	Cysteine and methionine metabolism	1/8	1/78	8/309	0.905445329461105	1.0	pme1210	C00073	20/140	20/543	140/6477	0.0387148855338	0.273423879082	Cluster-15263.28331;Cluster-15263.30717;Cluster-15263.24133;Cluster-15263.33803;Cluster-15263.27631;Cluster-15263.24132;Cluster-15263.36152;Cluster-15263.35922;Cluster-15263.35890;Cluster-15263.34874;Cluster-15263.28623;Cluster-15263.35067;Cluster-15263.39303;Cluster-15263.29132;Cluster-15263.27728;Cluster-15263.36463;Cluster-15263.34300;Cluster-15263.23666;Cluster-15263.30533;Cluster-15263.43709	K00058+K00640+K00558+K01251+K00547+K00558+K01251+K00549+K00789+K01251+K08967+K00549+K00815+K01251+K00831+K00026+K00789+K00058+K00640+K00558	=HYPERLINK("maps/ko00270.html", "https://www.genome.jp/dbget-bin/www_bget?ko00270")
ko00592	alpha-Linolenic acid metabolism	1/8	1/78	8/309	0.905445329461105	1.0	Zmpn003368	C16316	11/75	11/543	75/6477	0.0936179255074	0.587712532352	Cluster-15263.33287;Cluster-15263.26309;Cluster-15263.16119;Cluster-15263.29953;Cluster-15263.28027;Cluster-15263.47993;Cluster-15263.25398;Cluster-15263.30646;Cluster-15263.32544;Cluster-15263.41430;Cluster-15263.42982	K18857+K10528+K10526+K05894+K05894+K08241+K05894+K10529+K00454+K00454+K10529	=HYPERLINK("maps/ko00592.html", "https://www.genome.jp/dbget-bin/www_bget?ko00592")
ko00500	Starch and sucrose metabolism	1/6	1/78	6/309	0.828326990429918	1.0	MWS2442	C00085	21/169	21/543	169/6477	0.10021482317	0.596014474641	Cluster-15263.29314;Cluster-15263.5443;Cluster-15263.52396;Cluster-15263.38027;Cluster-15263.31820;Cluster-15263.10578;Cluster-15263.56164;Cluster-15263.27484;Cluster-15263.26701;Cluster-15263.31647;Cluster-15263.18980;Cluster-15263.42549;Cluster-15263.36475;Cluster-15263.37994;Cluster-15263.30232;Cluster-15263.43144;Cluster-15263.35146;Cluster-15263.27419;Cluster-15263.28198;Cluster-15263.39905;…	K01194+K01177+K05350+K01194+K05349+K01179+K01188+K00844+K00847+K01193+K00705+K01188+K01179+K01214+K01513+K00703+K00705+K00688+K01087+K01179+K00847	=HYPERLINK("maps/ko00500.html", "https://www.genome.jp/dbget-bin/www_bget?ko00500")
ko00561	Glycerolipid metabolism	1/3	1/78	3/309	0.583583694380317	1.0	mws0267	C00258	12/87	12/543	87/6477	0.111958980018	0.6325682371	Cluster-15263.26814;Cluster-15263.39586;Cluster-15263.33440;Cluster-15263.30065;Cluster-15263.36617;Cluster-15263.20764;Cluster-15263.4773;Cluster-15263.40091;Cluster-15263.39934;Cluster-15263.32559;Cluster-15263.34313;Cluster-15263.37799	K07407+K22849+K13508+K07407+K07407+K00002+K03715+K00128+K00128+K00901+K03715+K15918	=HYPERLINK("maps/ko00561.html", "https://www.genome.jp/dbget-bin/www_bget?ko00561")
ko00710	Carbon fixation in photosynthetic organisms	1/5	1/78	5/309	0.769077013675641	1.0	MWS2442	C00085	12/94	12/543	94/6477	0.160342563914	0.728265748065	Cluster-15263.32089;Cluster-15263.24373;Cluster-15263.44440;Cluster-15263.22414;Cluster-15263.41060;Cluster-15263.31892;Cluster-15263.36463;Cluster-15263.41414;Cluster-15263.21738;Cluster-15263.29347;Cluster-15263.31729;Cluster-15263.37499	K01602+K05298+K01807+K01602+K05298+K00855+K00026+K05298+K03841+K01623+K00134+K00029	=HYPERLINK("maps/ko00710.html", "https://www.genome.jp/dbget-bin/www_bget?ko00710")
ko00260	Glycine, serine and threonine metabolism	1/3	1/78	3/309	0.583583694380317	1.0	mws0267	C00258	9/66	9/543	66/6477	0.161120740722	0.728265748065	Cluster-15263.28331;Cluster-15263.36142;Cluster-15263.33296;Cluster-15263.29918;Cluster-15263.40931;Cluster-15263.27728;Cluster-15263.25472;Cluster-15263.23666;Cluster-15263.37799	K00058+K00600+K00830+K00306+K01695+K00831+K01733+K00058+K15918	=HYPERLINK("maps/ko00260.html", "https://www.genome.jp/dbget-bin/www_bget?ko00260")
ko00460	Cyanoamino acid metabolism	2/5	2/78	5/309	0.372337081224098	1.0	mws0001;mws0250	C00152+C00082	6/43	6/543	43/6477	0.212427991594	0.839787133434	Cluster-15263.52396;Cluster-15263.36142;Cluster-15263.56164;Cluster-15263.31820;Cluster-15263.42549;Cluster-15263.31056	K05350+K00600+K01188+K05349+K01188+K18592	=HYPERLINK("maps/ko00460.html", "https://www.genome.jp/dbget-bin/www_bget?ko00460")
ko00250	Alanine, aspartate and glutamate metabolism	2/6	2/78	6/309	0.472827129904261	1.0	mws0001;pme0193	C00152+C00064	8/62	8/543	62/6477	0.215520591766	0.839787133434	Cluster-15263.28424;Cluster-15263.38827;Cluster-15263.38107;Cluster-15263.36854;Cluster-15263.33296;Cluster-15263.30289;Cluster-15263.23512;Cluster-15263.33221	K00278+K01915+K01915+K01953+K00830+K00264+K01956+K00264	=HYPERLINK("maps/ko00250.html", "https://www.genome.jp/dbget-bin/www_bget?ko00250")
ko00999	Biosynthesis of various plant secondary metabolites	9/21	9/78	21/309	0.0528575802502519	1.0	Lmsn001014;Lmmn001643;ML10176345;mws2213;mws1013;mws0024;pme1210;mws0250;pmp000673	C01158+C01772+C02637+C00423+C09263+C01424+C00073+C00082+C10646	3/17	3/543	17/6477	0.223986687875	0.843683190994	Cluster-15263.38311;Cluster-15263.15074;Cluster-15263.35572	K00487+K00588+K00588	=HYPERLINK("maps/ko00999.html", "https://www.genome.jp/dbget-bin/www_bget?ko00999")
ko02010	ABC transporters	3/32	3/78	32/309	0.995600699222401	1.0	pme0193;pme0026;Zmdp000972	C00064+C00047+C22040	13/113	13/543	113/6477	0.23564634826	0.858968946882	Cluster-15263.42547;Cluster-15263.5791;Cluster-15263.35052;Cluster-15263.42381;Cluster-15263.20800;Cluster-15263.21242;Cluster-15263.54420;Cluster-15263.42689;Cluster-15263.44908;Cluster-15263.35119;Cluster-15263.41084;Cluster-15263.5582;Cluster-15263.39709	K05658+K08711+K08711+K05681+K08711+K05681+K05681+K05658+K05658+K08711+K05681+K05681+K05666	=HYPERLINK("maps/ko02010.html", "https://www.genome.jp/dbget-bin/www_bget?ko02010")
ko00780	Biotin metabolism	2/3	2/78	3/309	0.158075329685968	1.0	pme0026;Zmjn001813	C00047+C02656	3/22	3/543	22/6477	0.339098501822	1.0	Cluster-15263.23779;Cluster-15263.10745;Cluster-15263.29188	K02372+K00208+K09458	=HYPERLINK("maps/ko00780.html", "https://www.genome.jp/dbget-bin/www_bget?ko00780")
ko00360	Phenylalanine metabolism	6/10	6/78	10/309	0.0189187053492051	1.0	Lmmn001643;MWSslk106;MWSmce248;mws2213;mws0250;Zmgn002106	C01772+C05332+C12621+C00423+C00082+C03519	6/52	6/543	52/6477	0.341877508315	1.0	Cluster-15263.36284;Cluster-15263.35185;Cluster-15263.39303;Cluster-15263.24880;Cluster-15263.33869;Cluster-15263.31939	K10775+K10775+K00815+K01426+K10775+K10775	=HYPERLINK("maps/ko00360.html", "https://www.genome.jp/dbget-bin/www_bget?ko00360")
ko00944	Flavone and flavonol biosynthesis	4/19	4/78	19/309	0.752877374735727	1.0	Zbrn008158;Zbjn008081;Zbjn004215;mws0032	C04293+C10098+C12634+C10107	1/5	1/543	5/6477	0.402609178578	1.0	Cluster-15263.32683	K22772	=HYPERLINK("maps/ko00944.html", "https://www.genome.jp/dbget-bin/www_bget?ko00944")
ko00330	Arginine and proline metabolism	2/10	2/78	10/309	0.766025881359536	1.0	Lmlp003161;pmb0490	C10497+C18326	7/69	7/543	69/6477	0.43583165817	1.0	Cluster-15263.39934;Cluster-15263.36783;Cluster-15263.24880;Cluster-15263.40091;Cluster-15263.26691;Cluster-15263.43744;Cluster-15263.14984	K00128+K12259+K01426+K00128+K12259+K13366+K01581	=HYPERLINK("maps/ko00330.html", "https://www.genome.jp/dbget-bin/www_bget?ko00330")
ko00591	Linoleic acid metabolism	7/13	7/78	13/309	0.0229843204325233	1.0	Lmbn006152;Lmbn005487;pmb2799;Lmbn005369;Lmbn005662;Lmbn004240;Rfmb091	C04056+C14829+C14826+C14762+C14825+C14837+C14767	3/28	3/543	28/6477	0.475138201817	1.0	Cluster-15263.32544;Cluster-15263.41430;Cluster-15263.35901	K00454+K00454+K15718	=HYPERLINK("maps/ko00591.html", "https://www.genome.jp/dbget-bin/www_bget?ko00591")
ko00240	Pyrimidine metabolism	1/5	1/78	5/309	0.769077013675641	1.0	pme0193	C00064	7/81	7/543	81/6477	0.593741956532	1.0	Cluster-15263.27868;Cluster-15263.16106;Cluster-15263.2556;Cluster-15263.36531;Cluster-15263.23512;Cluster-15263.30232;Cluster-15263.40605	K01937+K16329+K03787+K01937+K01956+K01513+K00876	=HYPERLINK("maps/ko00240.html", "https://www.genome.jp/dbget-bin/www_bget?ko00240")
ko00960	Tropane, piperidine and pyridine alkaloid biosynthesis	1/8	1/78	8/309	0.905445329461105	1.0	pme0026	C00047	3/35	3/543	35/6477	0.615273038812	1.0	Cluster-15263.39303;Cluster-15263.36877;Cluster-15263.27740	K00815+K08081+K08081	=HYPERLINK("maps/ko00960.html", "https://www.genome.jp/dbget-bin/www_bget?ko00960")
ko00310	Lysine degradation	1/3	1/78	3/309	0.583583694380317	1.0	pme0026	C00047	3/44	3/543	44/6477	0.754825802486	1.0	Cluster-15263.39934;Cluster-15263.29918;Cluster-15263.40091	K00128+K00306+K00128	=HYPERLINK("maps/ko00310.html", "https://www.genome.jp/dbget-bin/www_bget?ko00310")
ko00630	Glyoxylate and dicarboxylate metabolism	2/6	2/78	6/309	0.472827129904261	1.0	mws0267;pme0193	C00258+C00064	8/110	8/543	110/6477	0.765272544684	1.0	Cluster-15263.38827;Cluster-15263.32089;Cluster-15263.36142;Cluster-15263.38107;Cluster-15263.33296;Cluster-15263.22414;Cluster-15263.36463;Cluster-15263.37799	K01915+K01602+K00600+K01915+K00830+K01602+K00026+K15918	=HYPERLINK("maps/ko00630.html", "https://www.genome.jp/dbget-bin/www_bget?ko00630")
ko00790	Folate biosynthesis	1/2	1/78	2/309	0.441747572815535	1.0	mws0749	C00156	2/31	2/543	31/6477	0.767612878838	1.0	Cluster-15263.28555;Cluster-15263.36886	K03639+K01495	=HYPERLINK("maps/ko00790.html", "https://www.genome.jp/dbget-bin/www_bget?ko00790")
ko01040	Biosynthesis of unsaturated fatty acids	1/7	1/78	7/309	0.872520042398453	1.0	mws0371	C06429	2/31	2/543	31/6477	0.767612878838	1.0	Cluster-15263.33366;Cluster-15263.31271	K03921+K03921	=HYPERLINK("maps/ko01040.html", "https://www.genome.jp/dbget-bin/www_bget?ko01040")
ko00350	Tyrosine metabolism	4/9	4/78	9/309	0.167224660646792	1.0	Lmbn001981;mws0180;mws0250;pme1439	C05585+C00628+C00082+C00811	5/73	5/543	73/6477	0.779899722574	1.0	Cluster-15263.33164;Cluster-15263.33287;Cluster-15263.25884;Cluster-15263.41200;Cluster-15263.39303	K00121+K18857+K01800+K01800+K00815	=HYPERLINK("maps/ko00350.html", "https://www.genome.jp/dbget-bin/www_bget?ko00350")
ko00030	Pentose phosphate pathway	1/3	1/78	3/309	0.583583694380317	1.0	mws0267	C00258	4/69	4/543	69/6477	0.861559831599	1.0	Cluster-15263.21738;Cluster-15263.46931;Cluster-15263.29347;Cluster-15263.44440	K03841+K00948+K01623+K01807	=HYPERLINK("maps/ko00030.html", "https://www.genome.jp/dbget-bin/www_bget?ko00030")
ko00220	Arginine biosynthesis	1/6	1/78	6/309	0.828326990429918	1.0	pme0193	C00064	2/40	2/543	40/6477	0.871095901246	1.0	Cluster-15263.38107;Cluster-15263.38827	K01915+K01915	=HYPERLINK("maps/ko00220.html", "https://www.genome.jp/dbget-bin/www_bget?ko00220")
ko00290	Valine, leucine and isoleucine biosynthesis	2/5	2/78	5/309	0.372337081224098	1.0	pmb3101;Lmbn001754	C02504+C04411	1/23	1/543	23/6477	0.872911859516	1.0	Cluster-15263.30827	K01652	=HYPERLINK("maps/ko00290.html", "https://www.genome.jp/dbget-bin/www_bget?ko00290")
ko00730	Thiamine metabolism	1/2	1/78	2/309	0.441747572815535	1.0	mws0250	C00082	1/25	1/543	25/6477	0.893011993483	1.0	Cluster-15263.32922	K00878	=HYPERLINK("maps/ko00730.html", "https://www.genome.jp/dbget-bin/www_bget?ko00730")
ko00400	Phenylalanine, tyrosine and tryptophan biosynthesis	2/10	2/78	10/309	0.766025881359536	1.0	ML10176345;mws0250	C02637+C00082	4/75	4/543	75/6477	0.899132428832	1.0	Cluster-15263.36686;Cluster-15263.39303;Cluster-15263.40931;Cluster-15263.40672	K00891+K00815+K01695+K00891	=HYPERLINK("maps/ko00400.html", "https://www.genome.jp/dbget-bin/www_bget?ko00400")
ko00380	Tryptophan metabolism	3/9	3/78	9/309	0.406206093069283	1.0	pme3083;pme1651;Zmtn001624	C05653+C00954+C02172	3/64	3/543	64/6477	0.922022674543	1.0	Cluster-15263.39934;Cluster-15263.24880;Cluster-15263.40091	K00128+K01426+K00128	=HYPERLINK("maps/ko00380.html", "https://www.genome.jp/dbget-bin/www_bget?ko00380")
ko00230	Purine metabolism	1/10	1/78	10/309	0.948161422816185	1.0	pme0193	C00064	7/124	7/543	124/6477	0.922231750632	1.0	Cluster-15263.46931;Cluster-15263.2556;Cluster-15263.27515;Cluster-15263.34374;Cluster-15263.30232;Cluster-15263.39021;Cluster-15263.35024	K00948+K03787+K00106+K00759+K01513+K00759+K00856	=HYPERLINK("maps/ko00230.html", "https://www.genome.jp/dbget-bin/www_bget?ko00230")
ko00620	Pyruvate metabolism	2/6	2/78	6/309	0.472827129904261	1.0	pmb3101;Zmgn001448	C02504+C05994	7/128	7/543	128/6477	0.935292165499	1.0	Cluster-15263.37499;Cluster-15263.26564;Cluster-15263.40091;Cluster-15263.39934;Cluster-15263.36463;Cluster-15263.47811;Cluster-15263.22667	K00029+K01069+K00128+K00128+K00026+K18881+K01962	=HYPERLINK("maps/ko00620.html", "https://www.genome.jp/dbget-bin/www_bget?ko00620")
ko00130	Ubiquinone and other terpenoid-quinone biosynthesis	4/7	4/78	7/309	0.0705352848579463	1.0	mws0749;mws2213;mws0250;pme1439	C00156+C00423+C00082+C00811	2/55	2/543	55/6477	0.954646634024	1.0	Cluster-15263.39303;Cluster-15263.38311	K00815+K00487	=HYPERLINK("maps/ko00130.html", "https://www.genome.jp/dbget-bin/www_bget?ko00130")
ko00950	Isoquinoline alkaloid biosynthesis	2/4	2/78	4/309	0.265147695965265	1.0	mws0250;pme1439	C00082+C00811	1/42	1/543	42/6477	0.975277487912	1.0	Cluster-15263.39303	K00815	=HYPERLINK("maps/ko00950.html", "https://www.genome.jp/dbget-bin/www_bget?ko00950")
ko00970	Aminoacyl-tRNA biosynthesis	5/12	5/78	12/309	0.158432510015126	1.0	mws0001;pme0193;pme0026;pme1210;mws0250	C00152+C00064+C00047+C00073+C00082	1/60	1/543	60/6477	0.994775333551	1.0	Cluster-15263.46185	K01893	=HYPERLINK("maps/ko00970.html", "https://www.genome.jp/dbget-bin/www_bget?ko00970")
