# Supplementary material for: Integrated transcriptomic and metabolomic analyses reveal the mechanisms underlying bio-organic fertilizer-mediated growth and nutrient enhancement in Schisandra chinensis (Turcz.) Baill
Source: Front Plant Sci. 2025 Nov 18;16:1662470. doi: 10.3389/fpls.2025.1662470 (PMC12670174; doi:10.3389/fpls.2025.1662470)
Supplement: Supplementary Figure 2 — qRT-PCR confirmed the quality of the transcriptome. (A) FPKM value of the genes. (B) qRT-PCR of genes. [file DataSheet2.zip › Supplement data S1/T1_vs_T0/T1_vs_T0_common_KEGG.xls]

KEGG_map	Description	Rich_factor_meta	DiffRatio_meta	BgRatio_meta	P-value_meta	Adjusted P-value_meta	Index_meta	CID_meta	Rich_factor_gene	DiffRatio_gene	BgRatio_gene	P-value_gene	Adjusted P-value_gene	Index_gene	KO_gene	Hyperlink
ko00940	Phenylpropanoid biosynthesis	6/19	6/53	19/308	0.0866999403791016	1.0	mws2212;mws2213;mws0014;mws0853;pmb0751;pme1439	C01197+C00423+C01494+C02325+C02947+C00811	39/148	39/591	148/6477	1.41636171261e-07	1.57216150099e-05	Cluster-15263.26610;Cluster-15263.38754;Cluster-15263.38049;Cluster-15263.32873;Cluster-15263.31582;Cluster-15263.52396;Cluster-15263.24418;Cluster-15263.39667;Cluster-15263.33869;Cluster-15263.42643;Cluster-15263.27848;Cluster-15263.36282;Cluster-15263.36046;Cluster-15263.38190;Cluster-15263.36284;Cluster-15263.36278;Cluster-15263.44217;Cluster-15263.40224;Cluster-15263.31939;Cluster-15263.3822;…	K05349+K00430+K13066+K00430+K09755+K05350+K00430+K00430+K10775+K00430+K00430+K00430+K00430+K00430+K10775+K00430+K00430+K00487+K10775+K13065+K00430+K13066+K00083+K05349+K00588+K01904+K00430+K13065+K01904+K00430+K00430+K00430+K13065+K01188+K00430+K00487+K01904+K13065+K00430	=HYPERLINK("maps/ko00940.html", "https://www.genome.jp/dbget-bin/www_bget?ko00940")
ko00941	Flavonoid biosynthesis	6/27	6/53	27/308	0.310856722701809	1.0	mws1174;mws0744;MWSHY0017;pme2960;mws2118;pmb0751	C16418+C02906+C00509+C06561+C01604+C02947	17/59	17/591	59/6477	0.000199092758304	0.0110496480859	Cluster-15263.32254;Cluster-15263.34394;Cluster-15263.34661;Cluster-15263.33165;Cluster-15263.34443;Cluster-15263.15074;Cluster-15263.53741;Cluster-15263.49118;Cluster-15263.8717;Cluster-15263.36481;Cluster-15263.40224;Cluster-15263.30385;Cluster-15263.34278;Cluster-15263.27138;Cluster-15263.23475;Cluster-15263.3822;Cluster-15263.35871	K05277+K01859+K01859+K00660+K05277+K00588+K01859+K13065+K01859+K00487+K00487+K13065+K00475+K13082+K13065+K13065+K00475	=HYPERLINK("maps/ko00941.html", "https://www.genome.jp/dbget-bin/www_bget?ko00941")
ko04075	Plant hormone signal transduction	1/3	1/53	3/308	0.433651310687142	1.0	Lmgn001670	C00805	34/220	34/591	220/6477	0.00636768536673	0.10097329653	Cluster-15263.10240;Cluster-15263.37165;Cluster-15263.39064;Cluster-15263.24199;Cluster-15263.19983;Cluster-15263.38710;Cluster-15263.30702;Cluster-15263.37511;Cluster-15263.38236;Cluster-15263.30732;Cluster-15263.29983;Cluster-15263.38038;Cluster-15263.39743;Cluster-15263.41691;Cluster-15263.29989;Cluster-15263.36122;Cluster-15263.33323;Cluster-15263.24069;Cluster-15263.23438;Cluster-15263.29903…	K14484+K13464+K14504+K14494+K14432+K12126+K14484+K14431+K14432+K14484+K14490+K13464+K13464+K14487+K14484+K14488+K14509+K14486+K14484+K14488+K13946+K14492+K14488+K13464+K14486+K13464+K14504+K14432+K14516+K13464+K14488+K14487+K13449+K14432	=HYPERLINK("maps/ko04075.html", "https://www.genome.jp/dbget-bin/www_bget?ko04075")
ko00480	Glutathione metabolism	1/7	1/53	7/308	0.737170249136602	1.0	pme1086	C00051	19/102	19/591	102/6477	0.00736163766642	0.102142722622	Cluster-15263.33682;Cluster-15263.29917;Cluster-15263.31077;Cluster-15263.52864;Cluster-15263.35179;Cluster-15263.29296;Cluster-15263.35629;Cluster-15263.32301;Cluster-15263.29890;Cluster-15263.35427;Cluster-15263.35096;Cluster-15263.44300;Cluster-15263.35069;Cluster-15263.40482;Cluster-15263.37194;Cluster-15263.44960;Cluster-15263.31056;Cluster-15263.35112;Cluster-15263.39169	K00383+K00799+K00799+K10808+K00434+K00799+K00036+K00799+K00799+K00799+K00799+K00799+K00799+K00799+K00799+K00799+K18592+K00799+K00799	=HYPERLINK("maps/ko00480.html", "https://www.genome.jp/dbget-bin/www_bget?ko00480")
ko00999	Biosynthesis of various plant secondary metabolites	7/21	7/53	21/308	0.0492922163785425	1.0	Lmsn001014;Lmmn001643;mws2213;mws1013;mws0024;pmp000673;mws2125	C01158+C01772+C00423+C09263+C01424+C10646+C00074	6/17	6/591	17/6477	0.0113378752972	0.139833795332	Cluster-15263.38215;Cluster-15263.15074;Cluster-15263.36481;Cluster-15263.41157;Cluster-15263.40224;Cluster-15263.27174	K01904+K00588+K00487+K01904+K00487+K01904	=HYPERLINK("maps/ko00999.html", "https://www.genome.jp/dbget-bin/www_bget?ko00999")
ko00945	Stilbenoid, diarylheptanoid and gingerol biosynthesis	1/3	1/53	3/308	0.433651310687142	1.0	pmb0751	C02947	7/27	7/591	27/6477	0.0236180236831	0.250191196028	Cluster-15263.15074;Cluster-15263.49118;Cluster-15263.36481;Cluster-15263.30385;Cluster-15263.40224;Cluster-15263.23475;Cluster-15263.3822	K00588+K13065+K00487+K13065+K00487+K13065+K13065	=HYPERLINK("maps/ko00945.html", "https://www.genome.jp/dbget-bin/www_bget?ko00945")
ko00040	Pentose and glucuronate interconversions	1/6	1/53	6/308	0.681226567225922	1.0	mws1090	C00103	14/79	14/591	79/6477	0.027513867964	0.250191196028	Cluster-15263.27785;Cluster-15263.35043;Cluster-15263.17706;Cluster-15263.34387;Cluster-15263.37004;Cluster-15263.11036;Cluster-15263.31308;Cluster-15263.3779;Cluster-15263.23614;Cluster-15263.36440;Cluster-15263.20764;Cluster-15263.22916;Cluster-15263.22090;Cluster-15263.43951	K01728+K01051+K01051+K01184+K00012+K01728+K00012+K01051+K01051+K00012+K00002+K01728+K00002+K01728	=HYPERLINK("maps/ko00040.html", "https://www.genome.jp/dbget-bin/www_bget?ko00040")
ko00270	Cysteine and methionine metabolism	1/8	1/53	8/308	0.783449241813547	1.0	pme1086	C00051	21/140	21/591	140/6477	0.0358931104775	0.284581090215	Cluster-15263.11124;Cluster-15263.30717;Cluster-15263.22972;Cluster-15263.32722;Cluster-15263.24918;Cluster-15263.28331;Cluster-15263.35860;Cluster-15263.25857;Cluster-15263.34745;Cluster-15263.22334;Cluster-15263.28623;Cluster-15263.31927;Cluster-15263.32885;Cluster-15263.14460;Cluster-15263.24132;Cluster-15263.14009;Cluster-15263.30533;Cluster-15263.30725;Cluster-15263.14021;Cluster-15263.37943…	K00815+K00640+K01738+K01738+K00815+K00058+K00640+K20772+K01611+K20772+K08967+K00025+K00016+K00815+K00558+K00789+K00640+K00640+K01762+K00789+K01738	=HYPERLINK("maps/ko00270.html", "https://www.genome.jp/dbget-bin/www_bget?ko00270")
ko00950	Isoquinoline alkaloid biosynthesis	1/4	1/53	4/308	0.532066000961178	1.0	pme1439	C00811	8/42	8/591	42/6477	0.0622982750173	0.461007235128	Cluster-15263.11124;Cluster-15263.43118;Cluster-15263.24918;Cluster-15263.37816;Cluster-15263.32930;Cluster-15263.14460;Cluster-15263.35011;Cluster-15263.32506	K00815+K13383+K00815+K01593+K01593+K00815+K13383+K00422	=HYPERLINK("maps/ko00950.html", "https://www.genome.jp/dbget-bin/www_bget?ko00950")
ko00130	Ubiquinone and other terpenoid-quinone biosynthesis	4/7	4/53	7/308	0.018450400587123	1.0	mws0749;mws2213;pme1292;pme1439	C00156+C00423+C00544+C00811	9/55	9/591	55/6477	0.0966063847489	0.494630425484	Cluster-15263.11124;Cluster-15263.38215;Cluster-15263.24918;Cluster-15263.14460;Cluster-15263.36481;Cluster-15263.41157;Cluster-15263.40224;Cluster-15263.27174;Cluster-15263.26008	K00815+K01904+K00815+K00815+K00487+K01904+K00487+K01904+K05928	=HYPERLINK("maps/ko00130.html", "https://www.genome.jp/dbget-bin/www_bget?ko00130")
ko00500	Starch and sucrose metabolism	2/6	2/53	6/308	0.275746760737294	1.0	MWS2442;mws1090	C00085+C00103	22/169	22/591	169/6477	0.098034859105	0.494630425484	Cluster-15263.29314;Cluster-15263.26610;Cluster-15263.35685;Cluster-15263.38027;Cluster-15263.20953;Cluster-15263.35337;Cluster-15263.52396;Cluster-15263.33733;Cluster-15263.30232;Cluster-15263.8265;Cluster-15263.27419;Cluster-15263.40976;Cluster-15263.33173;Cluster-15263.44041;Cluster-15263.26701;Cluster-15263.34438;Cluster-15263.39827;Cluster-15263.30711;Cluster-15263.31647;Cluster-15263.42549;…	K01194+K05349+K00847+K01194+K01087+K01177+K05350+K01177+K01513+K01179+K00688+K16055+K01087+K05349+K00847+K01177+K00696+K16055+K01193+K01188+K01177+K01087	=HYPERLINK("maps/ko00500.html", "https://www.genome.jp/dbget-bin/www_bget?ko00500")
ko00360	Phenylalanine metabolism	4/10	4/53	10/308	0.0736770503577595	1.0	Lmrn003000;Lmmn001643;MWSslk106;mws2213	C05607+C01772+C05332+C00423	8/52	8/591	52/6477	0.141782307812	0.611374515135	Cluster-15263.11124;Cluster-15263.24918;Cluster-15263.36284;Cluster-15263.37816;Cluster-15263.32930;Cluster-15263.14460;Cluster-15263.33869;Cluster-15263.31939	K00815+K00815+K10775+K01593+K01593+K00815+K10775+K10775	=HYPERLINK("maps/ko00360.html", "https://www.genome.jp/dbget-bin/www_bget?ko00360")
ko00561	Glycerolipid metabolism	2/3	2/53	3/308	0.0777246640438823	1.0	mws1090;mws0267	C00103+C00258	12/87	12/591	87/6477	0.143204841383	0.611374515135	Cluster-15263.32559;Cluster-15263.26814;Cluster-15263.39586;Cluster-15263.35222;Cluster-15263.30065;Cluster-15263.34313;Cluster-15263.20764;Cluster-15263.22090;Cluster-15263.33440;Cluster-15263.32861;Cluster-15263.29690;Cluster-15263.37799	K00901+K07407+K22849+K00128+K07407+K03715+K00002+K00002+K13508+K00128+K14674+K15918	=HYPERLINK("maps/ko00561.html", "https://www.genome.jp/dbget-bin/www_bget?ko00561")
ko00350	Tyrosine metabolism	5/9	5/53	9/308	0.0091946316707634	0.505704741891989	Lmbn001981;mws0180;pme1292;mws2367;pme1439	C05585+C00628+C00544+C06046+C00811	10/73	10/591	73/6477	0.175462542446	0.649393771889	Cluster-15263.11124;Cluster-15263.36554;Cluster-15263.29142;Cluster-15263.24918;Cluster-15263.34020;Cluster-15263.37816;Cluster-15263.32930;Cluster-15263.14460;Cluster-15263.41642;Cluster-15263.32506	K00815+K18857+K00121+K00815+K18857+K01593+K01593+K00815+K00001+K00422	=HYPERLINK("maps/ko00350.html", "https://www.genome.jp/dbget-bin/www_bget?ko00350")
ko00052	Galactose metabolism	2/13	2/53	13/308	0.688034387850141	1.0	MWS2442;mws1090	C00085+C00103	9/67	9/591	67/6477	0.205562271418	0.706362787888	Cluster-15263.51168;Cluster-15263.26814;Cluster-15263.34347;Cluster-15263.25818;Cluster-15263.31647;Cluster-15263.30065;Cluster-15263.32840;Cluster-15263.42088;Cluster-15263.34732	K06617+K07407+K06617+K06617+K01193+K07407+K18819+K06617+K00850	=HYPERLINK("maps/ko00052.html", "https://www.genome.jp/dbget-bin/www_bget?ko00052")
ko00740	Riboflavin metabolism	1/5	1/53	5/308	0.613646599477814	1.0	mws0232	C00255	4/25	4/591	25/6477	0.236997477268	0.73191159254	Cluster-15263.20616;Cluster-15263.28515;Cluster-15263.30232;Cluster-15263.31522	K22949+K14379+K01513+K14652	=HYPERLINK("maps/ko00740.html", "https://www.genome.jp/dbget-bin/www_bget?ko00740")
ko00591	Linoleic acid metabolism	3/13	3/53	13/308	0.393134368006377	1.0	pmb2799;Lmbn005662;pmn001694	C14826+C14825+C14835	4/28	4/591	28/6477	0.295965301017	0.801271912509	Cluster-15263.41430;Cluster-15263.29690;Cluster-15263.41255;Cluster-15263.35901	K00454+K14674+K01047+K15718	=HYPERLINK("maps/ko00591.html", "https://www.genome.jp/dbget-bin/www_bget?ko00591")
ko00460	Cyanoamino acid metabolism	2/5	2/53	5/308	0.205743606894629	1.0	mws1580;mws0001	C08325+C00152	5/43	5/591	43/6477	0.399042504396	0.96336082162	Cluster-15263.26610;Cluster-15263.52396;Cluster-15263.31056;Cluster-15263.44041;Cluster-15263.42549	K05349+K05350+K18592+K05349+K01188	=HYPERLINK("maps/ko00460.html", "https://www.genome.jp/dbget-bin/www_bget?ko00460")
ko00380	Tryptophan metabolism	2/9	2/53	9/308	0.477390836910027	1.0	pme3083;Zmtn001624	C05653+C02172	7/64	7/591	64/6477	0.413656544271	0.96336082162	Cluster-15263.18116;Cluster-15263.41014;Cluster-15263.35222;Cluster-15263.37816;Cluster-15263.11875;Cluster-15263.32930;Cluster-15263.32861	K11816+K22588+K00128+K01593+K11816+K01593+K00128	=HYPERLINK("maps/ko00380.html", "https://www.genome.jp/dbget-bin/www_bget?ko00380")
ko00944	Flavone and flavonol biosynthesis	3/19	3/53	19/308	0.666558080437442	1.0	Zbrn008158;Zbjn008081;Zbjn004215	C04293+C10098+C12634	1/5	1/591	5/6477	0.417797925861	0.96336082162	Cluster-15263.32683	K22772	=HYPERLINK("maps/ko00944.html", "https://www.genome.jp/dbget-bin/www_bget?ko00944")
ko00400	Phenylalanine, tyrosine and tryptophan biosynthesis	1/10	1/53	10/308	0.853310399454567	1.0	mws2125	C00074	8/75	8/591	75/6477	0.425162291124	0.96336082162	Cluster-15263.11124;Cluster-15263.34392;Cluster-15263.24918;Cluster-15263.27404;Cluster-15263.11387;Cluster-15263.14460;Cluster-15263.44644;Cluster-15263.29648	K00815+K05359+K00815+K01850+K01695+K00815+K05359+K01850	=HYPERLINK("maps/ko00400.html", "https://www.genome.jp/dbget-bin/www_bget?ko00400")
ko00260	Glycine, serine and threonine metabolism	1/3	1/53	3/308	0.433651310687142	1.0	mws0267	C00258	7/66	7/591	66/6477	0.442625242366	0.96336082162	Cluster-15263.28331;Cluster-15263.15674;Cluster-15263.11387;Cluster-15263.20596;Cluster-15263.25472;Cluster-15263.10400;Cluster-15263.37799	K00058+K02437+K01695+K15893+K01733+K15634+K15918	=HYPERLINK("maps/ko00260.html", "https://www.genome.jp/dbget-bin/www_bget?ko00260")
ko00010	Glycolysis / Gluconeogenesis	2/4	2/53	4/308	0.138407239865027	1.0	mws1090;mws2125	C00103+C00074	18/183	18/591	183/6477	0.468753537356	0.984056814482	Cluster-15263.38204;Cluster-15263.36554;Cluster-15263.32861;Cluster-15263.34020;Cluster-15263.35222;Cluster-15263.22090;Cluster-15263.33751;Cluster-15263.29268;Cluster-15263.32885;Cluster-15263.20764;Cluster-15263.29142;Cluster-15263.41642;Cluster-15263.33378;Cluster-15263.10400;Cluster-15263.34732;Cluster-15263.24862;Cluster-15263.31729;Cluster-15263.36653	K01610+K18857+K00128+K18857+K00128+K00002+K01568+K01623+K00016+K00002+K00121+K00001+K00873+K15634+K00850+K03841+K00134+K01568	=HYPERLINK("maps/ko00010.html", "https://www.genome.jp/dbget-bin/www_bget?ko00010")
ko01040	Biosynthesis of unsaturated fatty acids	1/7	1/53	7/308	0.737170249136602	1.0	mws0371	C06429	3/31	3/591	31/6477	0.571048067787	0.999999999747	Cluster-15263.33366;Cluster-15263.23615;Cluster-15263.31271	K03921+K00232+K03921	=HYPERLINK("maps/ko01040.html", "https://www.genome.jp/dbget-bin/www_bget?ko01040")
ko00230	Purine metabolism	1/10	1/53	10/308	0.853310399454567	1.0	pme1178	C00387	11/124	11/591	124/6477	0.62300084054	0.999999999747	Cluster-15263.28745;Cluster-15263.45891;Cluster-15263.52864;Cluster-15263.27515;Cluster-15263.34374;Cluster-15263.42843;Cluster-15263.30232;Cluster-15263.31337;Cluster-15263.33378;Cluster-15263.29194;Cluster-15263.30726	K00942+K00948+K10808+K00106+K00759+K13811+K01513+K02083+K00873+K00939+K00942	=HYPERLINK("maps/ko00230.html", "https://www.genome.jp/dbget-bin/www_bget?ko00230")
ko00030	Pentose phosphate pathway	1/3	1/53	3/308	0.433651310687142	1.0	mws0267	C00258	6/69	6/591	69/6477	0.636311468054	0.999999999747	Cluster-15263.45891;Cluster-15263.35629;Cluster-15263.29268;Cluster-15263.40493;Cluster-15263.34732;Cluster-15263.24862	K00948+K00036+K01623+K01807+K00850+K03841	=HYPERLINK("maps/ko00030.html", "https://www.genome.jp/dbget-bin/www_bget?ko00030")
ko00330	Arginine and proline metabolism	1/10	1/53	10/308	0.853310399454567	1.0	Lmlp003161	C10497	6/69	6/591	69/6477	0.636311468054	0.999999999747	Cluster-15263.25802;Cluster-15263.36783;Cluster-15263.35222;Cluster-15263.34745;Cluster-15263.22740;Cluster-15263.32861	K00472+K12259+K00128+K01611+K00472+K00128	=HYPERLINK("maps/ko00330.html", "https://www.genome.jp/dbget-bin/www_bget?ko00330")
ko00960	Tropane, piperidine and pyridine alkaloid biosynthesis	1/8	1/53	8/308	0.783449241813547	1.0	Lmrn003000	C05607	3/35	3/591	35/6477	0.64774876391	0.999999999747	Cluster-15263.11124;Cluster-15263.14460;Cluster-15263.24918	K00815+K00815+K00815	=HYPERLINK("maps/ko00960.html", "https://www.genome.jp/dbget-bin/www_bget?ko00960")
ko00710	Carbon fixation in photosynthetic organisms	2/5	2/53	5/308	0.205743606894629	1.0	MWS2442;mws2125	C00085+C00074	8/94	8/591	94/6477	0.662250922986	0.999999999747	Cluster-15263.38204;Cluster-15263.31927;Cluster-15263.29268;Cluster-15263.31892;Cluster-15263.40493;Cluster-15263.24862;Cluster-15263.31729;Cluster-15263.25033	K01610+K00025+K01623+K00855+K01807+K03841+K00134+K01100	=HYPERLINK("maps/ko00710.html", "https://www.genome.jp/dbget-bin/www_bget?ko00710")
ko00520	Amino sugar and nucleotide sugar metabolism	1/8	1/53	8/308	0.783449241813547	1.0	mws1090	C00103	12/148	12/591	148/6477	0.735150612339	0.999999999747	Cluster-15263.33157;Cluster-15263.34401;Cluster-15263.32309;Cluster-15263.37004;Cluster-15263.26701;Cluster-15263.36440;Cluster-15263.31308;Cluster-15263.32753;Cluster-15263.29769;Cluster-15263.32760;Cluster-15263.41802;Cluster-15263.35685	K01711+K01183+K01183+K00012+K00847+K00012+K00012+K01183+K01183+K08678+K08679+K00847	=HYPERLINK("maps/ko00520.html", "https://www.genome.jp/dbget-bin/www_bget?ko00520")
ko02010	ABC transporters	4/32	4/53	32/308	0.839800908961471	1.0	pme3732;pme1086;pme1178;mws0232	C00475+C00051+C00387+C00255	8/113	8/591	113/6477	0.829772413676	0.999999999747	Cluster-15263.35445;Cluster-15263.42547;Cluster-15263.42381;Cluster-15263.20800;Cluster-15263.21242;Cluster-15263.23604;Cluster-15263.42160;Cluster-15263.44908	K05665+K05658+K05681+K08711+K05681+K05681+K05681+K05658	=HYPERLINK("maps/ko02010.html", "https://www.genome.jp/dbget-bin/www_bget?ko02010")
ko00620	Pyruvate metabolism	1/6	1/53	6/308	0.681226567225922	1.0	mws2125	C00074	9/128	9/591	128/6477	0.845783605187	0.999999999747	Cluster-15263.38204;Cluster-15263.22667;Cluster-15263.35222;Cluster-15263.32885;Cluster-15263.33378;Cluster-15263.26823;Cluster-15263.47811;Cluster-15263.32861;Cluster-15263.31927	K01610+K01962+K00128+K00016+K00873+K01512+K18881+K00128+K00025	=HYPERLINK("maps/ko00620.html", "https://www.genome.jp/dbget-bin/www_bget?ko00620")
ko00240	Pyrimidine metabolism	1/5	1/53	5/308	0.613646599477814	1.0	pme3732	C00475	5/81	5/591	81/6477	0.874043081642	0.999999999747	Cluster-15263.52864;Cluster-15263.52668;Cluster-15263.30232;Cluster-15263.32080;Cluster-15263.54205	K10808+K16904+K01513+K00876+K01240	=HYPERLINK("maps/ko00240.html", "https://www.genome.jp/dbget-bin/www_bget?ko00240")
ko00790	Folate biosynthesis	1/2	1/53	2/308	0.315009095139388	1.0	mws0749	C00156	1/31	1/591	31/6477	0.944386033741	0.999999999747	Cluster-15263.31522	K14652	=HYPERLINK("maps/ko00790.html", "https://www.genome.jp/dbget-bin/www_bget?ko00790")
ko00020	Citrate cycle (TCA cycle)	1/4	1/53	4/308	0.532066000961178	1.0	mws2125	C00074	4/88	4/591	88/6477	0.962534861944	0.999999999747	Cluster-15263.38204;Cluster-15263.36796;Cluster-15263.31927;Cluster-15263.40963	K01610+K01648+K00025+K00236	=HYPERLINK("maps/ko00020.html", "https://www.genome.jp/dbget-bin/www_bget?ko00020")
ko00630	Glyoxylate and dicarboxylate metabolism	1/6	1/53	6/308	0.681226567225922	1.0	mws0267	C00258	5/110	5/591	110/6477	0.97468566667	0.999999999747	Cluster-15263.18172;Cluster-15263.15674;Cluster-15263.20596;Cluster-15263.31927;Cluster-15263.37799	K11517+K02437+K15893+K00025+K15918	=HYPERLINK("maps/ko00630.html", "https://www.genome.jp/dbget-bin/www_bget?ko00630")
ko00970	Aminoacyl-tRNA biosynthesis	1/12	1/53	12/308	0.900920792707773	1.0	mws0001	C00152	1/60	1/591	60/6477	0.995982084251	0.999999999747	Cluster-15263.46185	K01893	=HYPERLINK("maps/ko00970.html", "https://www.genome.jp/dbget-bin/www_bget?ko00970")
ko00250	Alanine, aspartate and glutamate metabolism	1/6	1/53	6/308	0.681226567225922	1.0	mws0001	C00152	1/62	1/591	62/6477	0.996649130882	0.999999999747	Cluster-15263.38000	K01580	=HYPERLINK("maps/ko00250.html", "https://www.genome.jp/dbget-bin/www_bget?ko00250")
