# Supplementary material for: Integrated transcriptomic and metabolomic analyses reveal the mechanisms underlying bio-organic fertilizer-mediated growth and nutrient enhancement in Schisandra chinensis (Turcz.) Baill
Source: Front Plant Sci. 2025 Nov 18;16:1662470. doi: 10.3389/fpls.2025.1662470 (PMC12670174; doi:10.3389/fpls.2025.1662470)
Supplement: Supplementary Figure 2 — qRT-PCR confirmed the quality of the transcriptome. (A) FPKM value of the genes. (B) qRT-PCR of genes. [file DataSheet2.zip › Supplement data S1/T3_vs_T0/T3_vs_T0_common_KEGG.xls]

KEGG_map	Description	Rich_factor_meta	DiffRatio_meta	BgRatio_meta	P-value_meta	Adjusted P-value_meta	Index_meta	CID_meta	Rich_factor_gene	DiffRatio_gene	BgRatio_gene	P-value_gene	Adjusted P-value_gene	Index_gene	KO_gene	Hyperlink
ko00941	Flavonoid biosynthesis	9/27	9/92	27/307	0.419519080421865	1.0	mws0914;mws1174;pme3475;MWSHY0098;mws0032;MWSHY0017;pme2960;mws0046;mws2118	C09826+C16418+C09614+C12136+C10107+C00509+C06561+C09789+C01604	31/59	31/1244	59/6477	5.63558091156e-05	0.00670634128476	Cluster-15263.34661;Cluster-15263.35871;Cluster-15263.35744;Cluster-15263.31184;Cluster-15263.28824;Cluster-15263.53741;Cluster-15263.44699;Cluster-15263.37676;Cluster-15263.32261;Cluster-15263.34394;Cluster-15263.34443;Cluster-15263.16569;Cluster-15263.40224;Cluster-15263.3822;Cluster-15263.25159;Cluster-15263.41018;Cluster-15263.28690;Cluster-15263.1794;Cluster-15263.23475;Cluster-15263.36745;C…	K01859+K00475+K13082+K13065+K00660+K01859+K00660+K05277+K13082+K01859+K05277+K13065+K00487+K13065+K00487+K13065+K13082+K13065+K13065+K05280+K13082+K05277+K00660+K00660+K13065+K13081+K00660+K00487+K00475+K13082+K13065	=HYPERLINK("maps/ko00941.html", "https://www.genome.jp/dbget-bin/www_bget?ko00941")
ko04075	Plant hormone signal transduction	2/3	2/92	3/307	0.214761741723442	1.0	pme1651;Lmgn001670	C00954+C00805	70/220	70/1244	220/6477	0.00146042497139	0.053913231754	Cluster-15263.28689;Cluster-15263.32387;Cluster-15263.10240;Cluster-15263.16838;Cluster-15263.42382;Cluster-15263.37165;Cluster-15263.34957;Cluster-15263.37106;Cluster-15263.26391;Cluster-15263.24069;Cluster-15263.24199;Cluster-15263.19983;Cluster-15263.37993;Cluster-15263.39191;Cluster-15263.21977;Cluster-15263.2022;Cluster-15263.30732;Cluster-15263.29854;Cluster-15263.38194;Cluster-15263.29876;…	K14431+K14497+K14484+K14491+K14484+K13464+K13946+K13422+K14514+K14486+K14494+K14432+K13413+K14431+K14515+K14489+K14484+K14498+K14484+K13449+K14498+K14490+K14432+K13464+K13463+K14492+K14496+K14508+K14485+K14432+K14487+K14432+K14484+K14489+K14487+K13464+K14495+K13946+K14432+K13464+K14486+K14498+K14487+K14496+K14488+K14432+K14488+K14488+K14506+K14497+K14488+K14431+K14514+K13946+K14492+K14486+K14499+…	=HYPERLINK("maps/ko04075.html", "https://www.genome.jp/dbget-bin/www_bget?ko04075")
ko00940	Phenylpropanoid biosynthesis	8/19	8/92	19/307	0.174017782705997	1.0	mws2212;MWSCX015;mws2213;mws0093;mws0014;mws0898;mws0853;pme1439	C01197+C10945+C00423+C00590+C01494+C10469+C02325+C00811	51/148	51/1244	148/6477	0.00161434640474	0.053913231754	Cluster-15263.37027;Cluster-15263.38049;Cluster-15263.35621;Cluster-15263.28001;Cluster-15263.31820;Cluster-15263.24418;Cluster-15263.38620;Cluster-15263.42642;Cluster-15263.29835;Cluster-15263.25159;Cluster-15263.33869;Cluster-15263.38754;Cluster-15263.41360;Cluster-15263.41087;Cluster-15263.26351;Cluster-15263.27848;Cluster-15263.52396;Cluster-15263.33815;Cluster-15263.38215;Cluster-15263.38190…	K05350+K13066+K01904+K00430+K05349+K00430+K00430+K00430+K00083+K00487+K10775+K00430+K00083+K00430+K00430+K00430+K05350+K18368+K01904+K00430+K00083+K00430+K10775+K13065+K09753+K01904+K12355+K18368+K01904+K00430+K00430+K13065+K05350+K13065+K00430+K00487+K13066+K00430+K13065+K05349+K23260+K00083+K00430+K05350+K13065+K13065+K00487+K13065+K01904+K13065+K01188	=HYPERLINK("maps/ko00940.html", "https://www.genome.jp/dbget-bin/www_bget?ko00940")
ko00950	Isoquinoline alkaloid biosynthesis	1/4	1/92	4/307	0.761474687932299	1.0	pme1439	C00811	19/42	19/1244	42/6477	0.00538162714402	0.108682285588	Cluster-15263.36310;Cluster-15263.11124;Cluster-15263.43118;Cluster-15263.31998;Cluster-15263.24918;Cluster-15263.39303;Cluster-15263.35588;Cluster-15263.30631;Cluster-15263.31100;Cluster-15263.37816;Cluster-15263.33345;Cluster-15263.32930;Cluster-15263.41330;Cluster-15263.29514;Cluster-15263.30780;Cluster-15263.30898;Cluster-15263.35011;Cluster-15263.17109;Cluster-15263.32506	K01593+K00815+K13383+K15849+K00815+K00815+K00815+K00276+K00276+K01593+K00276+K01593+K00815+K01593+K00815+K00815+K13383+K01593+K00422	=HYPERLINK("maps/ko00950.html", "https://www.genome.jp/dbget-bin/www_bget?ko00950")
ko00350	Tyrosine metabolism	3/9	3/92	9/307	0.538056431187954	1.0	Lmbn001981;mws0180;pme1439	C05585+C00628+C00811	28/73	28/1244	73/6477	0.00547977910527	0.108682285588	Cluster-15263.36310;Cluster-15263.31998;Cluster-15263.35588;Cluster-15263.39303;Cluster-15263.29142;Cluster-15263.41200;Cluster-15263.35240;Cluster-15263.36554;Cluster-15263.24918;Cluster-15263.29514;Cluster-15263.30780;Cluster-15263.42874;Cluster-15263.11124;Cluster-15263.38749;Cluster-15263.41330;Cluster-15263.32930;Cluster-15263.30898;Cluster-15263.39405;Cluster-15263.17109;Cluster-15263.26337…	K01593+K15849+K00815+K00815+K00121+K01800+K00451+K18857+K00815+K01593+K00815+K00001+K00815+K01555+K00815+K01593+K00815+K18857+K01593+K00121+K00276+K00276+K01593+K18857+K00451+K01800+K00276+K00422	=HYPERLINK("maps/ko00350.html", "https://www.genome.jp/dbget-bin/www_bget?ko00350")
ko00400	Phenylalanine, tyrosine and tryptophan biosynthesis	4/10	4/92	10/307	0.348163521189709	1.0	mws0183;ML10176345;mws0282;mws2125	C00230+C02637+C00078+C00074	28/75	28/1244	75/6477	0.00731634484916	0.124377862436	Cluster-15263.31998;Cluster-15263.35588;Cluster-15263.49903;Cluster-15263.33278;Cluster-15263.39303;Cluster-15263.36507;Cluster-15263.33496;Cluster-15263.34082;Cluster-15263.37715;Cluster-15263.23544;Cluster-15263.34392;Cluster-15263.24918;Cluster-15263.33913;Cluster-15263.42307;Cluster-15263.40931;Cluster-15263.32467;Cluster-15263.30780;Cluster-15263.32120;Cluster-15263.11124;Cluster-15263.41330…	K15849+K00815+K05359+K13832+K00815+K00891+K01696+K01626+K01850+K13832+K05359+K00815+K01626+K00891+K01695+K01735+K00815+K05359+K00815+K00815+K00891+K00815+K01696+K06001+K15227+K05359+K01850+K01850	=HYPERLINK("maps/ko00400.html", "https://www.genome.jp/dbget-bin/www_bget?ko00400")
ko00130	Ubiquinone and other terpenoid-quinone biosynthesis	2/7	2/92	7/307	0.672682529076392	1.0	mws2213;pme1439	C00423+C00811	22/55	22/1244	55/6477	0.00892098504397	0.132699652529	Cluster-15263.35621;Cluster-15263.35588;Cluster-15263.18069;Cluster-15263.39303;Cluster-15263.21697;Cluster-15263.39467;Cluster-15263.38215;Cluster-15263.24918;Cluster-15263.27571;Cluster-15263.17030;Cluster-15263.30780;Cluster-15263.35976;Cluster-15263.11124;Cluster-15263.25159;Cluster-15263.41330;Cluster-15263.30898;Cluster-15263.15936;Cluster-15263.40224;Cluster-15263.32273;Cluster-15263.36481…	K01904+K00815+K00591+K00815+K12501+K01904+K01904+K00815+K23094+K14759+K00815+K01904+K00815+K00487+K00815+K00815+K14760+K00487+K19222+K00487+K01904+K03809	=HYPERLINK("maps/ko00130.html", "https://www.genome.jp/dbget-bin/www_bget?ko00130")
ko00360	Phenylalanine metabolism	3/10	3/92	10/307	0.619439106901483	1.0	Lmmn001643;MWSmce248;mws2213	C01772+C12621+C00423	18/52	18/1244	52/6477	0.0466296742486	0.328884021355	Cluster-15263.36310;Cluster-15263.11124;Cluster-15263.31998;Cluster-15263.24918;Cluster-15263.39303;Cluster-15263.35588;Cluster-15263.30631;Cluster-15263.31100;Cluster-15263.37816;Cluster-15263.33345;Cluster-15263.32930;Cluster-15263.35185;Cluster-15263.29514;Cluster-15263.33869;Cluster-15263.41330;Cluster-15263.30780;Cluster-15263.30898;Cluster-15263.17109	K01593+K00815+K15849+K00815+K00815+K00815+K00276+K00276+K01593+K00276+K01593+K10775+K01593+K10775+K00815+K00815+K00815+K01593	=HYPERLINK("maps/ko00360.html", "https://www.genome.jp/dbget-bin/www_bget?ko00360")
ko00999	Biosynthesis of various plant secondary metabolites	11/21	11/92	21/307	0.0220252657023501	1.0	Lmsn001014;Lmmn001643;ML10176345;mws2213;mws0093;mws1013;mws0024;mws0282;pmp000673;MWSmce314;mws2125	C01158+C01772+C02637+C00423+C00590+C09263+C01424+C00078+C10646+C12312+C00074	8/17	8/1244	17/6477	0.052510894166	0.328884021355	Cluster-15263.39467;Cluster-15263.38215;Cluster-15263.25159;Cluster-15263.35621;Cluster-15263.36481;Cluster-15263.40224;Cluster-15263.27174;Cluster-15263.35976	K01904+K01904+K00487+K01904+K00487+K00487+K01904+K01904	=HYPERLINK("maps/ko00999.html", "https://www.genome.jp/dbget-bin/www_bget?ko00999")
ko02010	ABC transporters	3/32	3/92	32/307	0.999267537927429	1.0	mws0260;pme2292;mws0232	C00062+C00134+C00255	32/113	32/1244	113/6477	0.0765254086932	0.36766482148	Cluster-15263.35445;Cluster-15263.36799;Cluster-15263.39159;Cluster-15263.28682;Cluster-15263.38718;Cluster-15263.38450;Cluster-15263.25575;Cluster-15263.41084;Cluster-15263.39344;Cluster-15263.23450;Cluster-15263.34204;Cluster-15263.34111;Cluster-15263.54420;Cluster-15263.26222;Cluster-15263.24500;Cluster-15263.28620;Cluster-15263.17609;Cluster-15263.41381;Cluster-15263.41727;Cluster-15263.14093…	K05665+K05681+K05658+K05681+K08711+K08711+K08711+K05681+K08711+K08711+K08711+K08711+K05681+K08711+K05658+K08711+K08711+K08711+K05658+K05658+K05658+K08711+K05658+K05681+K08711+K08711+K05681+K08711+K05681+K08711+K05681+K05681	=HYPERLINK("maps/ko02010.html", "https://www.genome.jp/dbget-bin/www_bget?ko02010")
ko00901	Indole alkaloid biosynthesis	1/3	1/92	3/307	0.657963703450089	1.0	mws0282	C00078	5/9	5/1244	9/6477	0.0772405087142	0.36766482148	Cluster-15263.36310;Cluster-15263.32930;Cluster-15263.29514;Cluster-15263.17109;Cluster-15263.37816	K01593+K01593+K01593+K01593+K01593	=HYPERLINK("maps/ko00901.html", "https://www.genome.jp/dbget-bin/www_bget?ko00901")
ko00965	Betalain biosynthesis	1/3	1/92	3/307	0.657963703450089	1.0	mws1138	C08540	6/13	6/1244	13/6477	0.0932511086446	0.426803151104	Cluster-15263.36310;Cluster-15263.27599;Cluster-15263.37816;Cluster-15263.32930;Cluster-15263.29514;Cluster-15263.17109	K01593+K15777+K01593+K01593+K01593+K01593	=HYPERLINK("maps/ko00965.html", "https://www.genome.jp/dbget-bin/www_bget?ko00965")
ko00960	Tropane, piperidine and pyridine alkaloid biosynthesis	2/8	2/92	8/307	0.747641939260085	1.0	MWS0811;pme2292	C00408+C00134	12/35	12/1244	35/6477	0.0970958750069	0.426873630763	Cluster-15263.11124;Cluster-15263.31998;Cluster-15263.24918;Cluster-15263.39303;Cluster-15263.35588;Cluster-15263.30631;Cluster-15263.31100;Cluster-15263.41330;Cluster-15263.36877;Cluster-15263.30780;Cluster-15263.30898;Cluster-15263.33345	K00815+K15849+K00815+K00815+K00815+K00276+K00276+K00815+K08081+K00815+K00815+K00276	=HYPERLINK("maps/ko00960.html", "https://www.genome.jp/dbget-bin/www_bget?ko00960")
ko00460	Cyanoamino acid metabolism	1/5	1/92	5/307	0.833898215028763	1.0	mws0001	C00152	14/43	14/1244	43/6477	0.100440854297	0.426873630763	Cluster-15263.52396;Cluster-15263.37027;Cluster-15263.26547;Cluster-15263.31820;Cluster-15263.32314;Cluster-15263.18813;Cluster-15263.33333;Cluster-15263.41696;Cluster-15263.35853;Cluster-15263.32488;Cluster-15263.27222;Cluster-15263.31056;Cluster-15263.5129;Cluster-15263.36928	K05350+K05350+K13051+K05349+K00600+K05349+K13051+K05350+K18592+K13051+K05350+K18592+K08248+K01188	=HYPERLINK("maps/ko00460.html", "https://www.genome.jp/dbget-bin/www_bget?ko00460")
ko00592	alpha-Linolenic acid metabolism	4/8	4/92	8/307	0.190800606466934	1.0	Zmpn003368;Zmyn004676;pmb2786;mws0367	C16316+C16346+C16326+C06427	21/75	21/1244	75/6477	0.140490152377	0.53930090751	Cluster-15263.57422;Cluster-15263.36554;Cluster-15263.41430;Cluster-15263.19214;Cluster-15263.34215;Cluster-15263.25736;Cluster-15263.27946;Cluster-15263.36356;Cluster-15263.25219;Cluster-15263.47993;Cluster-15263.28027;Cluster-15263.30089;Cluster-15263.25398;Cluster-15263.18733;Cluster-15263.30646;Cluster-15263.34020;Cluster-15263.32544;Cluster-15263.39405;Cluster-15263.39958;Cluster-15263.29690…	K00454+K18857+K00454+K08241+K05894+K01723+K01047+K14674+K05894+K08241+K05894+K10525+K05894+K08241+K10529+K18857+K00454+K18857+K10527+K14674+K10527	=HYPERLINK("maps/ko00592.html", "https://www.genome.jp/dbget-bin/www_bget?ko00592")
ko00480	Glutathione metabolism	1/7	1/92	7/307	0.919801463747908	1.0	pme2292	C00134	27/102	27/1244	102/6477	0.15620901179	0.557624923293	Cluster-15263.29376;Cluster-15263.35629;Cluster-15263.26718;Cluster-15263.24171;Cluster-15263.38123;Cluster-15263.37207;Cluster-15263.35179;Cluster-15263.35112;Cluster-15263.32220;Cluster-15263.32301;Cluster-15263.43420;Cluster-15263.32532;Cluster-15263.29296;Cluster-15263.35096;Cluster-15263.28060;Cluster-15263.36302;Cluster-15263.35853;Cluster-15263.37194;Cluster-15263.44960;Cluster-15263.31056…	K00434+K00036+K00799+K00797+K00799+K00799+K00434+K00799+K00799+K00799+K00799+K00033+K00799+K00799+K00033+K00033+K18592+K00799+K00799+K18592+K00799+K00799+K00799+K00799+K00799+K00031+K00799	=HYPERLINK("maps/ko00480.html", "https://www.genome.jp/dbget-bin/www_bget?ko00480")
ko00380	Tryptophan metabolism	6/9	6/92	9/307	0.0233901311398881	1.0	pme3083;pme1651;mws0282;pmb0818;mws0677;Zmtn001624	C05653+C00954+C00078+C05660+C00978+C02172	18/64	18/1244	64/6477	0.159321406655	0.557624923293	Cluster-15263.33814;Cluster-15263.36310;Cluster-15263.34383;Cluster-15263.50542;Cluster-15263.32406;Cluster-15263.35222;Cluster-15263.51208;Cluster-15263.35717;Cluster-15263.45857;Cluster-15263.37220;Cluster-15263.32930;Cluster-15263.29514;Cluster-15263.37816;Cluster-15263.40091;Cluster-15263.40531;Cluster-15263.39934;Cluster-15263.32861;Cluster-15263.17109	K00128+K01593+K03781+K00837+K00128+K00128+K00382+K11820+K11816+K00128+K01593+K01593+K01593+K00128+K00128+K00128+K00128+K01593	=HYPERLINK("maps/ko00380.html", "https://www.genome.jp/dbget-bin/www_bget?ko00380")
ko00310	Lysine degradation	1/3	1/92	3/307	0.657963703450089	1.0	MWS0811	C00408	12/44	12/1244	44/6477	0.247316997656	0.646092544169	Cluster-15263.33814;Cluster-15263.35222;Cluster-15263.32406;Cluster-15263.20240;Cluster-15263.26436;Cluster-15263.40091;Cluster-15263.37220;Cluster-15263.42885;Cluster-15263.51208;Cluster-15263.40531;Cluster-15263.39934;Cluster-15263.32861	K00128+K00128+K00128+K18826+K11433+K00128+K00128+K14157+K00382+K00128+K00128+K00128	=HYPERLINK("maps/ko00310.html", "https://www.genome.jp/dbget-bin/www_bget?ko00310")
ko00591	Linoleic acid metabolism	5/13	5/92	13/307	0.34265596793186	1.0	Lmbn006152;Lmbn005369;Lmbn005662;Zmjn004133;Rfmb091	C04056+C14762+C14825+C14827+C14767	8/28	8/1244	28/6477	0.271293844338	0.659707717996	Cluster-15263.57422;Cluster-15263.15609;Cluster-15263.35901;Cluster-15263.27946;Cluster-15263.36356;Cluster-15263.32544;Cluster-15263.41430;Cluster-15263.29690	K00454+K15718+K15718+K01047+K14674+K00454+K00454+K14674	=HYPERLINK("maps/ko00591.html", "https://www.genome.jp/dbget-bin/www_bget?ko00591")
ko00740	Riboflavin metabolism	1/5	1/92	5/307	0.833898215028763	1.0	mws0232	C00255	7/25	7/1244	25/6477	0.306669160662	0.675807965162	Cluster-15263.39095;Cluster-15263.29207;Cluster-15263.30232;Cluster-15263.20616;Cluster-15263.57926;Cluster-15263.14481;Cluster-15263.29161	K22912+K20884+K01513+K22949+K01513+K14379+K01513	=HYPERLINK("maps/ko00740.html", "https://www.genome.jp/dbget-bin/www_bget?ko00740")
ko00944	Flavone and flavonol biosynthesis	10/19	10/92	19/307	0.0280417048102751	1.0	Zbrn008158;Zbjn008081;mws0913;mws0919;MWSHY0050;MWSHY0104;MWSHY0080;mws0032;MWSHY0132;Lmjp002596	C04293+C10098+C12626+C16911+C21833+C03951+C12630+C10107+C01750+C12637	2/5	2/1244	5/6477	0.345456202946	0.734094431259	Cluster-15263.32683;Cluster-15263.36745	K22772+K05280	=HYPERLINK("maps/ko00944.html", "https://www.genome.jp/dbget-bin/www_bget?ko00944")
ko00330	Arginine and proline metabolism	4/10	4/92	10/307	0.348163521189709	1.0	mws0260;Lmlp003161;pme2292;pmb0490	C00062+C10497+C00134+C18326	15/69	15/1244	69/6477	0.482287023853	0.925679932879	Cluster-15263.33814;Cluster-15263.25802;Cluster-15263.36552;Cluster-15263.32406;Cluster-15263.34782;Cluster-15263.36783;Cluster-15263.35222;Cluster-15263.34745;Cluster-15263.24171;Cluster-15263.37220;Cluster-15263.40091;Cluster-15263.40531;Cluster-15263.39934;Cluster-15263.32861;Cluster-15263.16554	K00128+K00472+K00318+K00128+K01611+K12259+K00128+K01611+K00797+K00128+K00128+K00128+K00128+K00128+K00318	=HYPERLINK("maps/ko00330.html", "https://www.genome.jp/dbget-bin/www_bget?ko00330")
ko00620	Pyruvate metabolism	1/6	1/92	6/307	0.884498758794835	1.0	mws2125	C00074	26/128	26/1244	128/6477	0.576674989113	1.0	Cluster-15263.38167;Cluster-15263.39653;Cluster-15263.25225;Cluster-15263.37220;Cluster-15263.36463;Cluster-15263.40531;Cluster-15263.51208;Cluster-15263.32861;Cluster-15263.33814;Cluster-15263.32406;Cluster-15263.37350;Cluster-15263.32348;Cluster-15263.31521;Cluster-15263.39934;Cluster-15263.30683;Cluster-15263.32414;Cluster-15263.33142;Cluster-15263.34559;Cluster-15263.35222;Cluster-15263.32311…	K00026+K01759+K00102+K00128+K00026+K00128+K00382+K00128+K00128+K00128+K01595+K01595+K11262+K00128+K01595+K00873+K01913+K01895+K00128+K00873+K01638+K00016+K00627+K00873+K00128+K18881	=HYPERLINK("maps/ko00620.html", "https://www.genome.jp/dbget-bin/www_bget?ko00620")
ko00710	Carbon fixation in photosynthetic organisms	1/5	1/92	5/307	0.833898215028763	1.0	mws2125	C00074	19/94	19/1244	94/6477	0.583669354648	1.0	Cluster-15263.35939;Cluster-15263.37350;Cluster-15263.38167;Cluster-15263.32089;Cluster-15263.32415;Cluster-15263.31729;Cluster-15263.40493;Cluster-15263.32348;Cluster-15263.41443;Cluster-15263.44440;Cluster-15263.41060;Cluster-15263.38475;Cluster-15263.57895;Cluster-15263.41414;Cluster-15263.36463;Cluster-15263.29437;Cluster-15263.30683;Cluster-15263.21738;Cluster-15263.25033	K00134+K01595+K00026+K01602+K01623+K00134+K01807+K01595+K00134+K01807+K05298+K00134+K00855+K05298+K00026+K01807+K01595+K03841+K01100	=HYPERLINK("maps/ko00710.html", "https://www.genome.jp/dbget-bin/www_bget?ko00710")
ko00220	Arginine biosynthesis	2/6	2/92	6/307	0.580895496198401	1.0	mws0260;Zmyn000155	C00062+C00437	8/40	8/1244	40/6477	0.599384171826	1.0	Cluster-15263.38107;Cluster-15263.23594;Cluster-15263.32300;Cluster-15263.34156;Cluster-15263.31074;Cluster-15263.58556;Cluster-15263.35502;Cluster-15263.51957	K01915+K01915+K00261+K01915+K00930+K01940+K14677+K14682	=HYPERLINK("maps/ko00220.html", "https://www.genome.jp/dbget-bin/www_bget?ko00220")
ko00250	Alanine, aspartate and glutamate metabolism	1/6	1/92	6/307	0.884498758794835	1.0	mws0001	C00152	12/62	12/1244	62/6477	0.637613528842	1.0	Cluster-15263.28424;Cluster-15263.26547;Cluster-15263.32488;Cluster-15263.33296;Cluster-15263.33333;Cluster-15263.23594;Cluster-15263.32300;Cluster-15263.34998;Cluster-15263.38107;Cluster-15263.34156;Cluster-15263.38000;Cluster-15263.58556	K00278+K13051+K13051+K00830+K13051+K01915+K00261+K01953+K01915+K01915+K01580+K01940	=HYPERLINK("maps/ko00250.html", "https://www.genome.jp/dbget-bin/www_bget?ko00250")
ko00010	Glycolysis / Gluconeogenesis	1/4	1/92	4/307	0.761474687932299	1.0	mws2125	C00074	36/183	36/1244	183/6477	0.6478985236	1.0	Cluster-15263.35939;Cluster-15263.29142;Cluster-15263.37220;Cluster-15263.38475;Cluster-15263.33751;Cluster-15263.40531;Cluster-15263.51208;Cluster-15263.32861;Cluster-15263.33142;Cluster-15263.33814;Cluster-15263.36554;Cluster-15263.32406;Cluster-15263.32613;Cluster-15263.20764;Cluster-15263.34400;Cluster-15263.39934;Cluster-15263.42874;Cluster-15263.41406;Cluster-15263.41443;Cluster-15263.40271…	K00134+K00121+K00128+K00134+K01568+K00128+K00382+K00128+K01913+K00128+K18857+K00128+K01689+K00002+K00895+K00128+K00001+K01792+K00134+K00850+K18857+K00121+K01623+K00873+K18857+K01895+K00128+K00873+K00016+K00627+K00873+K01689+K00128+K00002+K03841+K00134	=HYPERLINK("maps/ko00010.html", "https://www.genome.jp/dbget-bin/www_bget?ko00010")
ko00240	Pyrimidine metabolism	1/5	1/92	5/307	0.833898215028763	1.0	pme0264	C00214	15/81	15/1244	81/6477	0.701192709409	1.0	Cluster-15263.28671;Cluster-15263.26524;Cluster-15263.2556;Cluster-15263.46934;Cluster-15263.21621;Cluster-15263.52668;Cluster-15263.27944;Cluster-15263.48032;Cluster-15263.21930;Cluster-15263.58461;Cluster-15263.30232;Cluster-15263.40605;Cluster-15263.57926;Cluster-15263.34164;Cluster-15263.29161	K16904+K13998+K03787+K13800+K00254+K16904+K01464+K01937+K01493+K16329+K01513+K00876+K01513+K01431+K01513	=HYPERLINK("maps/ko00240.html", "https://www.genome.jp/dbget-bin/www_bget?ko00240")
ko01040	Biosynthesis of unsaturated fatty acids	2/7	2/92	7/307	0.672682529076392	1.0	mws0371;mws0367	C06429+C06427	5/31	5/1244	31/6477	0.766490970863	1.0	Cluster-15263.33366;Cluster-15263.41465;Cluster-15263.30351;Cluster-15263.38851;Cluster-15263.31271	K03921+K10703+K03921+K10258+K03921	=HYPERLINK("maps/ko01040.html", "https://www.genome.jp/dbget-bin/www_bget?ko01040")
ko00260	Glycine, serine and threonine metabolism	1/3	1/92	3/307	0.657963703450089	1.0	mws0282	C00078	11/66	11/1244	66/6477	0.794969172498	1.0	Cluster-15263.30631;Cluster-15263.30169;Cluster-15263.32314;Cluster-15263.33296;Cluster-15263.29708;Cluster-15263.40931;Cluster-15263.31100;Cluster-15263.33496;Cluster-15263.51208;Cluster-15263.33345;Cluster-15263.37799	K00276+K01696+K00600+K00830+K06001+K01695+K00276+K01696+K00382+K00276+K15918	=HYPERLINK("maps/ko00260.html", "https://www.genome.jp/dbget-bin/www_bget?ko00260")
ko00020	Citrate cycle (TCA cycle)	1/4	1/92	4/307	0.761474687932299	1.0	mws2125	C00074	10/88	10/1244	88/6477	0.98172205037	1.0	Cluster-15263.38167;Cluster-15263.35344;Cluster-15263.32141;Cluster-15263.36796;Cluster-15263.32605;Cluster-15263.31381;Cluster-15263.51208;Cluster-15263.36463;Cluster-15263.40963;Cluster-15263.35262	K00026+K01648+K01648+K01648+K00031+K00627+K00382+K00026+K00236+K01648	=HYPERLINK("maps/ko00020.html", "https://www.genome.jp/dbget-bin/www_bget?ko00020")
ko00970	Aminoacyl-tRNA biosynthesis	3/12	3/92	12/307	0.751577644659122	1.0	mws0260;mws0001;mws0282	C00062+C00152+C00078	3/60	3/1244	60/6477	0.99934769949	1.0	Cluster-15263.19134;Cluster-15263.18752;Cluster-15263.46185	K01880+K01890+K01893	=HYPERLINK("maps/ko00970.html", "https://www.genome.jp/dbget-bin/www_bget?ko00970")
