# Supplementary material for: Integrated transcriptomic and metabolomic analyses reveal the mechanisms underlying bio-organic fertilizer-mediated growth and nutrient enhancement in Schisandra chinensis (Turcz.) Baill
Source: Front Plant Sci. 2025 Nov 18;16:1662470. doi: 10.3389/fpls.2025.1662470 (PMC12670174; doi:10.3389/fpls.2025.1662470)
Supplement: Supplementary file 3 [file Table1.xls]

## Sheet: Relative transcript expression
gene_id	T0_1	T0_2	T0_3	T1_1	T1_2	T1_3	T2_1	T2_2	T2_3	T3_1	T3_2	T3_3
Cluster-15263.31331	94.6	100.45	102.64	39.75	41.58	35.12	32.29	26.65	29.42	28.7	28.04	28.28
Cluster-15263.38659	43.14	39.3	38.2	14.18	15.5	13.94	14.43	12.55	16.08	14.7	16.73	15.47
Cluster-15263.25164	3.36	2.94	1.91	67.79	74.06	69.71	75.87	69.52	77.87	86.85	83.9	78.89
Cluster-15263.32390	92.01	92.27	85.91	31.46	33.29	32.12	41.65	26.3	37.56	26.61	23.87	26.28
Cluster-15263.42284	3.21	2.59	3.22	65.98	63.23	54.47	104.81	68.24	106.79	67.1	40.09	74.37
Cluster-15263.31137	71.73	76.84	89.55	26.16	26.3	33.63	19.86	28.94	25.21	36.77	43.15	41.72
Cluster-15263.33458	109.06	118.79	122.83	42.91	39.44	47.71	45.02	74.92	52.27	53.26	79.19	53.01
Cluster-15263.35348	85.99	89.36	93.11	37.66	33.38	37.83	40.22	31.82	37.83	45.42	37.32	43.73
Cluster-15263.35110	125.8	132.3	113.97	40.94	42.38	40.75	32.93	30.65	34.43	55.77	58.85	57.86
Cluster-15263.39229	2.1	2.54	2.33	34.6	40.57	28.84	38.47	22.95	36.09	30.07	33.64	33.04
Cluster-15263.33021	46.31	44.65	48.86	19.72	20.86	19.38	19.75	17.67	18.38	18.37	14.88	20.43
Cluster-15263.21504	3.03	2.74	3.81	124.3	127.38	104.02	133.63	105.97	138	100.33	104.97	100.3
Cluster-15263.30719	28.54	33.75	30.25	10.23	12.94	10.63	11.42	10	11.11	10.5	8.78	9.87

## Sheet: Relative expression
gene_id	T0_1	T0_2	T0_3	T1_1	T1_2	T1_3	T2_1	T2_2	T2_3	T3_1	T3_2	T3_3	T0_AVERAGE	T0_1/T0_AVERAGE	T0_2/T0_AVERAGE	T0_3/T0_AVERAGE	T1_1/T0_AVERAGE	T1_2/T0_AVERAGE	T1_3/T0_AVERAGE	T2_1/T0_AVERAGE	T2_2/T0_AVERAGE	T2_3/T0_AVERAGE	T3_1/T0_AVERAGE	T3_2/T0_AVERAGE	T3_3/T0_AVERAGE
Cluster-15263.31331	5738.82779286824	5629.02133798441	5796.71314708747	4845.28012272904	4393.54830098712	4823.79442311511	5318.01295228833	4615.86981756577	5652.63004856294	3738.87465286655	3456.53893342893	3745.77339686005	5721.52	1.00302	0.983833	1.01314	0.846852	0.767899	0.843097	0.929475	0.806756	0.987959	0.653476	0.604129	0.654681
Cluster-15263.38659	2002.74701009854	1964.44761595701	2022.92490167871	2103.06178475302	2046.08900543276	2114.42988879879	1628.35876546374	1480.76529157906	1613.64512332705	2377.77948186451	2328.0986919294	2496.88722886158	1996.71	1.00303	0.983844	1.01313	1.05327	1.02473	1.05896	0.815522	0.741604	0.808153	1.19085	1.16597	1.2505
Cluster-15263.25164	93.6818274629825	94.5463178692251	95.0184272984713	392.016019310108	432.681630817448	608.716915297859	240.9243605076866	235.267969238831	262.3630965537025	160.311361326228	165.766520786112	136.306498846041	94.4155	0.992229	1.00139	1.00639	4.15203	4.58274	6.44721	2.55175	2.49184	2.77881	1.69793	1.75571	1.44369
Cluster-15263.32390	2201.87599958401	2159.94442786386	2224.07260465719	1811.37947617385	1798.24242983413	1755.54106586193	2251.91678477823	2128.3756575809	2130.0895166624	2473.96629866024	2381.63702403669	2073.80601815763	2195.3	1.003	0.983896	1.01311	0.825118	0.819134	0.799682	1.02579	0.969516	0.970296	1.12694	1.08488	0.944658
Cluster-15263.42284	237.286473142521	232.096447997287	239.99958511189	461.139616917929	422.994728634967	459.40899267763	384.473597401161	457.277559727729	401.46243406446	512.99635624393	427.309253581978	446.093996223409	236.461	1.00349	0.981543	1.01497	1.95017	1.78886	1.94285	1.62595	1.93384	1.6978	2.16948	1.8071	1.88654
Cluster-15263.31137	2474.36140803935	2426.67024846239	2499.31341516423	2951.48292799422	2718.79054588277	2419.93686892941	2270.22505132114	1756.08947675544	2422.41653175788	2732.53301047674	2270.38738469275	2826.14708321695	2466.78	1.00307	0.983739	1.01319	1.19649	1.10216	0.98101	0.920319	0.711895	0.982015	1.10773	0.920384	1.14568
Cluster-15263.33458	5495.26683888479	5389.90836032725	5550.77707625725	2377.66237798957	2358.22252020156	1972.01310106873	2688.08431124173	2243.29357835017	2527.65425719225	2673.57980018258	1737.47871786925	2888.10458269242	5478.65	1.00303	0.983802	1.01316	0.433987	0.430439	0.359945	0.490647	0.409461	0.461364	0.488	0.317136	0.527156
Cluster-15263.35348	2977.66300766585	2939.63359279243	2997.63834739795	2545.2634297236	2710.17996616501	2542.82877447068	2862.55132182713	2459.96174146723	2779.05549017437	2358.12841176645	2416.50750301532	2434.04462225074	2971.64	1.06663	1.05301	1.07379	0.911743	0.970818	0.910871	1.0254	0.881187	0.99549	0.844709	0.865621	0.871903
Cluster-15263.35110	3303.28142397195	3240.37476962506	3336.65061094446	2494.13090546576	2484.1522485738	2232.72770441328	3186.71533532223	2687.40345965642	2455.30531842858	1044.60951573865	1059.67783287715	1044.42641972941	3293.44	1.00299	0.983889	1.01312	0.757304	0.754274	0.677933	0.967596	0.815988	0.745515	0.317179	0.321755	0.317124
Cluster-15263.39229	135.773504667308	133.159150444508	137.148270119772	190.9022653472715	163.601014637443	198.7729334256904	160.46657146435	197.515176322187	164.677551837121	668.136383333829	419.941852658151	662.060137252201	135.36	1.00305	0.983739	1.01321	1.41033	1.20863	1.46847	1.18548	1.45918	1.21659	4.93598	3.1024	4.8911
Cluster-15263.33021	2234.32938000041	2191.53552128947	2256.80055822766	2216.68961643711	1928.76985677827	1843.37858311899	2293.91810214138	1906.91924776511	2362.97670535513	2530.85097525987	2127.95096683209	2295.96790913397	2227.56	1.00304	0.98383	1.01313	0.995122	0.865869	0.827534	1.02979	0.856059	1.06079	1.13616	0.955285	1.03071
Cluster-15263.21504	88.1304890921515	86.4233634332644	89.014881452167	121.203020463029	139.921920413602	132.080085394819	60.3095839060645	46.6854053125169	72.1073303902185	138.591757533642	110.511013857408	112.408606191216	87.8562	1.00312	0.983691	1.01319	1.37956	1.59262	1.50337	0.686458	0.531384	0.820742	1.57748	1.25786	1.27946
Cluster-15263.30719	3144.05024336101	3084.10943772178	3175.87702492723	3301.83540902016	3242.95958620142	3101.01	2815.16522018665	2543.75605869483	2609.50582141899	2248.49612595626	2404.22850147561	2271.18490934378	3134.68	1.00299	0.983868	1.01314	1.05332	1.03454	0.989259	0.898071	0.811489	0.832464	0.717297	0.766978	0.724535

## Sheet: Primer
gene_id	Forward	Reverse
Cluster-15263.31331	GACGCTTTCAACAACCTGG	CACCGCCCTCTAACTC
Cluster-15263.38659	GACATCCTGCTCCCGAAA	GGAACTAACCCAGGGCAA
Cluster-15263.25164	GTTACTGCTGCCGCTACT	ATCTGGCTTCAATCAACA
Cluster-15263.32390	CGCCTTCTATCCCACTCC	CAGCATCTCGTCGCCTTTG
Cluster-15263.42284	AGATAATGGAGGATGATACTGG	AAAGGGCGTTTGCCGAAGAG
Cluster-15263.31137	TCTCACCGCTCTGAACCT	TGCTGCTCCCTGATAACC
Cluster-15263.33458	CGCTTCAGGTTGTAGGTT	CGCTTTCCCATCCGTCTT
Cluster-15263.35348	CAAAAGCCTTCCCACTCTAC	CCTTCTCAAATACTCTG
Cluster-15263.35110	CCAAAGGCAAGAAAGC	CAAACAATCGTGTCAACCC
Cluster-15263.39229	GGAGATTTCCCACCTGAT	CGCACCTCTACACCGACA
Cluster-15263.33021	AGGTTTCCGTGATGTCCC	CGAGTTCCTCCTCTAGTGCC
Cluster-15263.21504	GTTTATGGGTGATGACAAT	CTCTAACCTTTCTGTGGC
Cluster-15263.30719	GGCATTATTGCTACCCTGG	GCCTTGTAAAGTGTATTCCTC
